# Supplementary material for: 3,5-Bis[1-acetyl-5-(4-chloro­phen­yl)-4,5-dihydro-1H-pyrazol-3-yl]-2,6-dimethyl­pyridine tetra­hydro­furan solvate
Source: Acta Crystallogr Sect E Struct Rep Online. 2008 Jun 25;64(Pt 7):o1334. doi: 10.1107/S1600536808018497 (PMC2961714; doi:10.1107/S1600536808018497)
Supplement: Supplementary file 1 [file e-64-o1334-sup1.cif]

##############################################################################
###                                                                        ###
###        Electronic paper (Acta Crystallographica Section E)             ###
###                                                                        ###
##############################################################################
#                                                                            #
# This CIF contains the data in a paper accepted for publication in Acta     #
# Crystallographica Section E. It conforms to the requirements of Notes      #
# for Authors for Section E, and has been peer reviewed under the auspices   #
# of the IUCr Commission on Journals.                                        #
#                                                                            #
# Full details of the Crystallographic Information File format               #
# are given in the paper "The Crystallographic Information File (CIF):       #
# a New Standard Archive File for Crystallography" by S. R. Hall, F. H.      #
# Allen and I. D. Brown [Acta Cryst. (1991), A47, 655-685].                  #
#                                                                            #
# The current version of the core CIF dictionary is obtainable from          #
# ftp://ftp.iucr.org/pub/cif_core.dic. The current version number is 2.4.    #
#                                                                            #
# Software is freely available for graphical display of the structure(s) in  #
# this CIF.  For information consult the CIF home page http://www.iucr.org/  #
# cif/home.html                                                              #
#                                                                            #
# This file may be used for bona fide research purposes within the           #
# scientific community so long as proper attribution is given to the journal # 
# article from which it was obtained.                                        #
#                                                                            #
##############################################################################
                                             
data_I
_audit_creation_method     SHELXL-97
_chemical_name_systematic
;
3,5-Bis[1-acetyl-5-(4-chlorophenyl)-4,5-dihydro-1<i>H</i>-pyrazol-3-yl]-\
2,6-dimethylpyridine tetrahydrofuran solvate
;
_chemical_name_common     ?
_chemical_formula_moiety     'C29 H27 Cl2 N5 O2, C4 H8 O'
_chemical_formula_sum     'C33 H35 Cl2 N5 O3'
_chemical_formula_iupac     'C29 H27 Cl2 N5 O2, C4 H8 O'
_chemical_formula_weight     620.56
_chemical_melting_point     ?
_chemical_melting_point_gt     489
_chemical_melting_point_lt     491
_symmetry_cell_setting     monoclinic
_symmetry_space_group_name_H-M     'P 21/c'
_symmetry_space_group_name_Hall     '-P 2ybc'
loop_
    _symmetry_equiv_pos_as_xyz
    'x, y, z'
    '-x, y+1/2, -z+1/2'
    '-x, -y, -z'
    'x, -y-1/2, z-1/2'
_cell_length_a     16.888(3)
_cell_length_b     11.180(2)
_cell_length_c     17.313(4)
_cell_angle_alpha     90.00
_cell_angle_beta     98.69(3)
_cell_angle_gamma     90.00
_cell_volume     3231.5(11)
_cell_formula_units_Z     4
_cell_measurement_reflns_used     ?
_cell_measurement_theta_min     2.19
_cell_measurement_theta_max     20.83
_cell_measurement_temperature     293(2)
_exptl_crystal_description     prism
_exptl_crystal_colour     colourless
_exptl_crystal_size_max     0.20
_exptl_crystal_size_mid     0.20
_exptl_crystal_size_min     0.10
_exptl_crystal_density_diffrn     1.276
_exptl_crystal_density_meas     ?
_exptl_crystal_density_method     'not measured'
_exptl_crystal_F_000     1304
_exptl_absorpt_coefficient_mu     0.242
_exptl_absorpt_correction_type     multi-scan
_exptl_absorpt_process_details     '(SADABS; Sheldrick, 1996)'
_exptl_absorpt_correction_T_min     0.9532
_exptl_absorpt_correction_T_max     0.9762
_exptl_special_details     ?
_diffrn_ambient_temperature     293(2)
_diffrn_radiation_type     MoK\a
_diffrn_radiation_wavelength     0.71073
_diffrn_radiation_source     'fine-focus sealed tube'
_diffrn_radiation_monochromator     graphite
_diffrn_measurement_device_type     'Bruker SMART CCD area-detector'
_diffrn_measurement_method     \w
_diffrn_detector_area_resol_mean     ?
_diffrn_reflns_number     16422
_diffrn_reflns_av_R_equivalents     0.0371
_diffrn_reflns_av_sigmaI/netI     0.0622
_diffrn_reflns_theta_min     2.18
_diffrn_reflns_theta_max     25.05
_diffrn_reflns_theta_full     25.05
_diffrn_measured_fraction_theta_max     0.998
_diffrn_measured_fraction_theta_full     0.998
_diffrn_reflns_limit_h_min     -20
_diffrn_reflns_limit_h_max     17
_diffrn_reflns_limit_k_min     -13
_diffrn_reflns_limit_k_max     13
_diffrn_reflns_limit_l_min     -14
_diffrn_reflns_limit_l_max     20
_diffrn_standards_number     ?
_diffrn_standards_interval_count     ?
_diffrn_standards_interval_time     ?
_diffrn_standards_decay_%     ?
_refine_special_details     ?
_reflns_number_total     5715
_reflns_number_gt     2714
_reflns_threshold_expression     I>2\s(I)
_refine_ls_structure_factor_coef     Fsqd
_refine_ls_matrix_type     full
_refine_ls_R_factor_all     0.1175
_refine_ls_R_factor_gt     0.0546
_refine_ls_wR_factor_gt     0.1427
_refine_ls_wR_factor_ref     0.1710
_refine_ls_goodness_of_fit_ref     0.947
_refine_ls_restrained_S_all     0.947
_refine_ls_number_reflns     5715
_refine_ls_number_parameters     393
_refine_ls_number_restraints     0
_refine_ls_hydrogen_treatment     constr
_refine_ls_weighting_scheme     calc
_refine_ls_weighting_details
                 'calc w=1/[\s^2^(Fo^2^)+(0.0811P)^2^] where P=(Fo^2^+2Fc^2^)/3'
_atom_sites_solution_hydrogens     geom
_atom_sites_solution_primary     direct
_atom_sites_solution_secondary     difmap
_refine_ls_shift/su_max     0.000
_refine_ls_shift/su_mean     0.000
_refine_diff_density_max     0.308
_refine_diff_density_min     -0.358
_refine_ls_extinction_method     'SHELXL97 (Sheldrick, 2008)'
_refine_ls_extinction_coef     0.0020(6)
_refine_ls_extinction_expression
                                  'Fc^*^=kFc[1+0.001xFc^2^\l^3^/sin(2\q)]^-1/4^'
loop_
    _atom_type_symbol
    _atom_type_description
    _atom_type_scat_dispersion_real
    _atom_type_scat_dispersion_imag
    _atom_type_scat_source
    'C' 'C' 0.0033 0.0016
                         'International Tables Vol C Tables 4.2.6.8 and 6.1.1.4'
    'H' 'H' 0.0000 0.0000
                         'International Tables Vol C Tables 4.2.6.8 and 6.1.1.4'
    'N' 'N' 0.0061 0.0033
                         'International Tables Vol C Tables 4.2.6.8 and 6.1.1.4'
    'O' 'O' 0.0106 0.0060
                         'International Tables Vol C Tables 4.2.6.8 and 6.1.1.4'
    'Cl' 'Cl' 0.1484 0.1585
                         'International Tables Vol C Tables 4.2.6.8 and 6.1.1.4'
_computing_data_collection     'SMART (Bruker, 2000)'
_computing_cell_refinement     'SAINT (Bruker, 2000)'
_computing_data_reduction     'SAINT (Bruker, 2000)'
_computing_structure_solution     'SHELXS97 (Sheldrick, 2008)'
_computing_structure_refinement     'SHELXL97 (Sheldrick, 2008)'
_computing_molecular_graphics     'SHELXTL (Sheldrick, 2008)'
_computing_publication_material     'SHELXTL (Sheldrick, 2008)'
loop_
    _atom_site_type_symbol
    _atom_site_label
    _atom_site_fract_x
    _atom_site_fract_y
    _atom_site_fract_z
    _atom_site_U_iso_or_equiv
    _atom_site_adp_type
    _atom_site_calc_flag
    _atom_site_refinement_flags
    _atom_site_occupancy
    _atom_site_disorder_assembly
    _atom_site_disorder_group
    C C1 0.60818(16) 0.4491(2) 0.07953(16) 0.0487(7) Uani d . 1 . .
    C C2 0.61080(17) 0.4038(2) 0.00456(17) 0.0545(8) Uani d . 1 . .
    C C3 0.5585(2) 0.3053(3) -0.03305(18) 0.0768(10) Uani d . 1 . .
    H H3A 0.5763 0.2822 -0.0810 0.115 Uiso calc R 1 . .
    H H3B 0.5041 0.3327 -0.0438 0.115 Uiso calc R 1 . .
    H H3C 0.5617 0.2378 0.0015 0.115 Uiso calc R 1 . .
    N N1 0.66326(15) 0.4459(2) -0.03987(13) 0.0595(7) Uani d . 1 . .
    C C5 0.71460(17) 0.5337(3) -0.01436(16) 0.0567(8) Uani d . 1 . .
    C C6 0.7692(2) 0.5687(3) -0.07116(18) 0.0774(10) Uani d . 1 . .
    H H6A 0.7591 0.5185 -0.1165 0.116 Uiso calc R 1 . .
    H H6B 0.8239 0.5594 -0.0470 0.116 Uiso calc R 1 . .
    H H6C 0.7597 0.6507 -0.0863 0.116 Uiso calc R 1 . .
    C C7 0.71516(16) 0.5856(2) 0.05992(16) 0.0497(7) Uani d . 1 . .
    C C8 0.55499(17) 0.4029(3) 0.13232(16) 0.0515(7) Uani d . 1 . .
    C C9 0.56623(19) 0.4295(3) 0.21808(17) 0.0738(10) Uani d . 1 . .
    H H9A 0.5641 0.5149 0.2275 0.089 Uiso calc R 1 . .
    H H9B 0.6170 0.3986 0.2440 0.089 Uiso calc R 1 . .
    C C10 0.49590(18) 0.3651(3) 0.24637(16) 0.0605(8) Uani d . 1 . .
    H H10 0.5166 0.3034 0.2843 0.073 Uiso calc R 1 . .
    C C11 0.43991(17) 0.4448(3) 0.28162(16) 0.0556(8) Uani d . 1 . .
    C C12 0.4319(2) 0.4375(3) 0.35906(19) 0.0790(10) Uani d . 1 . .
    H H12 0.4622 0.3818 0.3906 0.095 Uiso calc R 1 . .
    C C13 0.3796(2) 0.5111(3) 0.3915(2) 0.0890(11) Uani d . 1 . .
    H H13 0.3751 0.5048 0.4442 0.107 Uiso calc R 1 . .
    C C14 0.3353(2) 0.5921(3) 0.3460(2) 0.0743(10) Uani d . 1 . .
    C C15 0.3422(2) 0.6030(3) 0.2690(2) 0.0839(11) Uani d . 1 . .
    H H15 0.3123 0.6597 0.2380 0.101 Uiso calc R 1 . .
    C C16 0.3946(2) 0.5282(3) 0.23771(19) 0.0773(10) Uani d . 1 . .
    H H16 0.3989 0.5352 0.1850 0.093 Uiso calc R 1 . .
    C C17 0.40085(19) 0.2213(3) 0.1693(2) 0.0646(9) Uani d . 1 . .
    C C18 0.3759(2) 0.1615(3) 0.0924(2) 0.0840(11) Uani d . 1 . .
    H H18A 0.4167 0.1062 0.0826 0.126 Uiso calc R 1 . .
    H H18B 0.3683 0.2206 0.0517 0.126 Uiso calc R 1 . .
    H H18C 0.3266 0.1191 0.0934 0.126 Uiso calc R 1 . .
    C C19 0.76779(17) 0.6835(2) 0.09060(17) 0.0533(7) Uani d . 1 . .
    C C20 0.82785(18) 0.8467(3) 0.16815(18) 0.0634(8) Uani d . 1 . .
    H H20 0.7995 0.9234 0.1628 0.076 Uiso calc R 1 . .
    C C21 0.7666(2) 0.7438(3) 0.16844(18) 0.0712(9) Uani d . 1 . .
    H H21A 0.7830 0.6890 0.2113 0.085 Uiso calc R 1 . .
    H H21B 0.7137 0.7746 0.1726 0.085 Uiso calc R 1 . .
    C C22 0.9101(2) 0.8921(3) 0.0629(2) 0.0842(11) Uani d . 1 . .
    C C23 0.9350(3) 0.8490(4) -0.0120(2) 0.1197(17) Uani d . 1 . .
    H H23A 0.9754 0.9012 -0.0265 0.179 Uiso calc R 1 . .
    H H23B 0.8894 0.8489 -0.0526 0.179 Uiso calc R 1 . .
    H H23C 0.9560 0.7693 -0.0049 0.179 Uiso calc R 1 . .
    C C24 0.89355(19) 0.8516(3) 0.23768(18) 0.0601(8) Uani d . 1 . .
    C C25 0.9417(2) 0.7542(3) 0.2596(2) 0.0760(10) Uani d . 1 . .
    H H25 0.9321 0.6827 0.2324 0.091 Uiso calc R 1 . .
    C C26 1.0037(3) 0.7608(4) 0.3210(2) 0.0918(12) Uani d . 1 . .
    H H26 1.0359 0.6945 0.3353 0.110 Uiso calc R 1 . .
    C C27 1.0171(3) 0.8655(5) 0.3602(2) 0.0953(12) Uani d . 1 . .
    C C28 0.9697(3) 0.9627(4) 0.3417(2) 0.0921(12) Uani d . 1 . .
    H H28 0.9789 1.0331 0.3703 0.111 Uiso calc R 1 . .
    C C29 0.9079(2) 0.9559(3) 0.2799(2) 0.0767(10) Uani d . 1 . .
    H H29 0.8755 1.0223 0.2667 0.092 Uiso calc R 1 . .
    C C30 0.7975(7) 0.4446(8) 0.3062(6) 0.264(6) Uani d . 1 . .
    H H30A 0.7778 0.4645 0.2521 0.317 Uiso calc R 1 . .
    H H30B 0.8069 0.5180 0.3359 0.317 Uiso calc R 1 . .
    C C31 0.8602(6) 0.3835(13) 0.3112(7) 0.272(6) Uani d . 1 . .
    H H31A 0.9071 0.4317 0.3291 0.327 Uiso calc R 1 . .
    H H31B 0.8659 0.3474 0.2614 0.327 Uiso calc R 1 . .
    C C32 0.8479(8) 0.2933(8) 0.3685(10) 0.309(7) Uani d . 1 . .
    H H32A 0.8321 0.2176 0.3435 0.371 Uiso calc R 1 . .
    H H32B 0.8961 0.2815 0.4060 0.371 Uiso calc R 1 . .
    C C33 0.7871(7) 0.3404(12) 0.4042(4) 0.259(5) Uani d . 1 . .
    H H33A 0.7612 0.2811 0.4327 0.311 Uiso calc R 1 . .
    H H33B 0.8041 0.4083 0.4374 0.311 Uiso calc R 1 . .
    Cl Cl1 1.09785(9) 0.87718(15) 0.43586(8) 0.1632(7) Uani d . 1 . .
    Cl Cl2 0.26751(7) 0.68157(10) 0.38565(7) 0.1173(5) Uani d . 1 . .
    C C4 0.66139(16) 0.5401(2) 0.10563(15) 0.0507(7) Uani d . 1 . .
    H H4A 0.6610 0.5716 0.1553 0.061 Uiso calc R 1 . .
    N N2 0.49515(14) 0.3347(2) 0.10922(13) 0.0552(6) Uani d . 1 . .
    N N3 0.45775(15) 0.3068(2) 0.17305(14) 0.0623(7) Uani d . 1 . .
    N N4 0.82032(15) 0.7275(2) 0.05271(14) 0.0632(7) Uani d . 1 . .
    N N5 0.85993(15) 0.8201(2) 0.09521(14) 0.0677(7) Uani d . 1 . .
    O O1 0.37297(14) 0.19533(19) 0.22848(14) 0.0840(7) Uani d . 1 . .
    O O2 0.93475(17) 0.9838(2) 0.09668(14) 0.1037(9) Uani d . 1 . .
    O O3 0.7430(3) 0.3717(6) 0.3371(5) 0.261(3) Uani d . 1 . .
loop_
    _atom_site_aniso_label
    _atom_site_aniso_U_11
    _atom_site_aniso_U_22
    _atom_site_aniso_U_33
    _atom_site_aniso_U_12
    _atom_site_aniso_U_13
    _atom_site_aniso_U_23
    C1 0.0502(18) 0.0502(17) 0.0481(17) -0.0035(14) 0.0149(13) 0.0042(13)
    C2 0.0529(19) 0.0607(19) 0.0503(18) -0.0040(15) 0.0093(15) 0.0033(14)
    C3 0.086(3) 0.090(2) 0.057(2) -0.029(2) 0.0194(17) -0.0155(17)
    N1 0.0638(17) 0.0687(17) 0.0483(15) -0.0095(14) 0.0156(13) -0.0002(12)
    C5 0.059(2) 0.065(2) 0.0502(19) -0.0019(17) 0.0198(15) 0.0054(15)
    C6 0.079(2) 0.097(3) 0.062(2) -0.018(2) 0.0332(18) -0.0049(18)
    C7 0.0493(18) 0.0514(17) 0.0509(18) -0.0021(14) 0.0160(14) 0.0049(13)
    C8 0.0512(19) 0.0568(18) 0.0483(18) -0.0031(15) 0.0130(14) 0.0025(14)
    C9 0.069(2) 0.106(3) 0.0494(19) -0.0218(19) 0.0191(16) -0.0043(17)
    C10 0.063(2) 0.071(2) 0.0493(18) -0.0085(17) 0.0149(15) 0.0097(15)
    C11 0.060(2) 0.065(2) 0.0429(18) -0.0101(16) 0.0134(15) 0.0078(15)
    C12 0.101(3) 0.085(3) 0.053(2) 0.013(2) 0.0188(19) 0.0137(18)
    C13 0.120(3) 0.094(3) 0.059(2) 0.003(3) 0.032(2) 0.003(2)
    C14 0.074(2) 0.069(2) 0.082(3) -0.0083(19) 0.017(2) -0.0141(19)
    C15 0.091(3) 0.076(2) 0.080(3) 0.008(2) -0.001(2) 0.005(2)
    C16 0.088(3) 0.090(3) 0.053(2) 0.006(2) 0.0098(18) 0.0104(19)
    C17 0.064(2) 0.056(2) 0.080(3) -0.0052(17) 0.0312(18) 0.0061(17)
    C18 0.086(3) 0.071(2) 0.100(3) -0.025(2) 0.028(2) -0.013(2)
    C19 0.0510(18) 0.0547(18) 0.0569(19) -0.0065(15) 0.0166(15) 0.0053(14)
    C20 0.061(2) 0.059(2) 0.074(2) -0.0064(16) 0.0248(17) -0.0054(16)
    C21 0.067(2) 0.079(2) 0.074(2) -0.0209(18) 0.0321(17) -0.0136(17)
    C22 0.088(3) 0.090(3) 0.078(3) -0.042(2) 0.026(2) 0.006(2)
    C23 0.138(4) 0.149(4) 0.086(3) -0.075(3) 0.063(3) -0.016(3)
    C24 0.065(2) 0.058(2) 0.062(2) -0.0119(17) 0.0270(16) -0.0035(16)
    C25 0.087(3) 0.065(2) 0.078(2) -0.009(2) 0.018(2) -0.0066(18)
    C26 0.093(3) 0.091(3) 0.089(3) 0.006(2) 0.010(2) 0.014(2)
    C27 0.103(3) 0.111(3) 0.070(3) -0.026(3) 0.008(2) 0.000(2)
    C28 0.112(3) 0.087(3) 0.078(3) -0.031(3) 0.016(2) -0.027(2)
    C29 0.089(3) 0.063(2) 0.082(3) -0.0087(19) 0.026(2) -0.0139(18)
    C30 0.200(9) 0.245(10) 0.344(12) -0.037(9) 0.030(9) 0.194(9)
    C31 0.172(8) 0.43(2) 0.246(11) 0.069(10) 0.118(8) 0.043(10)
    C32 0.337(17) 0.183(8) 0.391(19) 0.106(9) 0.002(13) 0.113(10)
    C33 0.288(13) 0.412(17) 0.082(5) 0.054(11) 0.046(6) 0.043(7)
    Cl1 0.1458(12) 0.2111(15) 0.1152(10) -0.0404(11) -0.0362(9) 0.0005(9)
    Cl2 0.1092(9) 0.1077(9) 0.1404(10) 0.0055(7) 0.0365(7) -0.0408(7)
    C4 0.0535(18) 0.0540(18) 0.0476(17) -0.0036(15) 0.0173(14) -0.0003(13)
    N2 0.0572(16) 0.0591(15) 0.0530(15) -0.0118(13) 0.0199(12) 0.0011(12)
    N3 0.0685(18) 0.0679(17) 0.0552(16) -0.0182(14) 0.0247(13) -0.0002(12)
    N4 0.0627(18) 0.0715(17) 0.0588(16) -0.0186(14) 0.0205(13) 0.0003(13)
    N5 0.0727(18) 0.0739(18) 0.0610(17) -0.0265(15) 0.0251(14) -0.0021(14)
    O1 0.0943(18) 0.0717(15) 0.0984(18) -0.0104(13) 0.0544(14) 0.0121(13)
    O2 0.127(2) 0.0940(19) 0.0980(19) -0.0551(17) 0.0416(16) -0.0050(15)
    O3 0.146(4) 0.291(7) 0.330(9) -0.017(4) -0.017(5) 0.093(6)
_geom_special_details     ?
loop_
    _geom_bond_atom_site_label_1
    _geom_bond_atom_site_label_2
    _geom_bond_site_symmetry_2
    _geom_bond_distance
    _geom_bond_publ_flag
    C1 C4 . 1.387(3) ?
    C1 C2 . 1.400(4) ?
    C1 C8 . 1.469(4) ?
    C2 N1 . 1.343(3) ?
    C2 C3 . 1.497(4) ?
    C3 H3A . 0.9600 ?
    C3 H3B . 0.9600 ?
    C3 H3C . 0.9600 ?
    N1 C5 . 1.340(3) ?
    C5 C7 . 1.410(4) ?
    C5 C6 . 1.498(4) ?
    C6 H6A . 0.9600 ?
    C6 H6B . 0.9600 ?
    C6 H6C . 0.9600 ?
    C7 C4 . 1.388(4) ?
    C7 C19 . 1.459(4) ?
    C8 N2 . 1.281(3) ?
    C8 C9 . 1.498(4) ?
    C9 C10 . 1.531(4) ?
    C9 H9A . 0.9700 ?
    C9 H9B . 0.9700 ?
    C10 N3 . 1.485(4) ?
    C10 C11 . 1.495(4) ?
    C10 H10 . 0.9800 ?
    C11 C16 . 1.363(4) ?
    C11 C12 . 1.370(4) ?
    C12 C13 . 1.386(5) ?
    C12 H12 . 0.9300 ?
    C13 C14 . 1.349(5) ?
    C13 H13 . 0.9300 ?
    C14 C15 . 1.361(5) ?
    C14 Cl2 . 1.738(4) ?
    C15 C16 . 1.386(5) ?
    C15 H15 . 0.9300 ?
    C16 H16 . 0.9300 ?
    C17 O1 . 1.226(3) ?
    C17 N3 . 1.350(4) ?
    C17 C18 . 1.493(4) ?
    C18 H18A . 0.9600 ?
    C18 H18B . 0.9600 ?
    C18 H18C . 0.9600 ?
    C19 N4 . 1.278(3) ?
    C19 C21 . 1.509(4) ?
    C20 N5 . 1.478(4) ?
    C20 C24 . 1.510(4) ?
    C20 C21 . 1.547(4) ?
    C20 H20 . 0.9800 ?
    C21 H21A . 0.9700 ?
    C21 H21B . 0.9700 ?
    C22 O2 . 1.222(4) ?
    C22 N5 . 1.350(4) ?
    C22 C23 . 1.502(5) ?
    C23 H23A . 0.9600 ?
    C23 H23B . 0.9600 ?
    C23 H23C . 0.9600 ?
    C24 C25 . 1.377(4) ?
    C24 C29 . 1.378(4) ?
    C25 C26 . 1.378(5) ?
    C25 H25 . 0.9300 ?
    C26 C27 . 1.355(5) ?
    C26 H26 . 0.9300 ?
    C27 C28 . 1.359(5) ?
    C27 Cl1 . 1.747(4) ?
    C28 C29 . 1.378(5) ?
    C28 H28 . 0.9300 ?
    C29 H29 . 0.9300 ?
    C30 C31 . 1.252(10) ?
    C30 O3 . 1.396(8) ?
    C30 H30A . 0.9700 ?
    C30 H30B . 0.9700 ?
    C31 C32 . 1.452(12) ?
    C31 H31A . 0.9700 ?
    C31 H31B . 0.9700 ?
    C32 C33 . 1.380(13) ?
    C32 H32A . 0.9700 ?
    C32 H32B . 0.9700 ?
    C33 O3 . 1.328(9) ?
    C33 H33A . 0.9700 ?
    C33 H33B . 0.9700 ?
    C4 H4A . 0.9300 ?
    N2 N3 . 1.389(3) ?
    N4 N5 . 1.384(3) ?
loop_
    _geom_angle_atom_site_label_1
    _geom_angle_atom_site_label_2
    _geom_angle_atom_site_label_3
    _geom_angle_site_symmetry_1
    _geom_angle_site_symmetry_3
    _geom_angle
    _geom_angle_publ_flag
    C4 C1 C2 . . 117.2(2) ?
    C4 C1 C8 . . 118.8(2) ?
    C2 C1 C8 . . 123.9(3) ?
    N1 C2 C1 . . 121.3(3) ?
    N1 C2 C3 . . 113.9(3) ?
    C1 C2 C3 . . 124.7(3) ?
    C2 C3 H3A . . 109.5 ?
    C2 C3 H3B . . 109.5 ?
    H3A C3 H3B . . 109.5 ?
    C2 C3 H3C . . 109.5 ?
    H3A C3 H3C . . 109.5 ?
    H3B C3 H3C . . 109.5 ?
    C5 N1 C2 . . 121.2(2) ?
    N1 C5 C7 . . 121.1(2) ?
    N1 C5 C6 . . 114.0(3) ?
    C7 C5 C6 . . 124.9(3) ?
    C5 C6 H6A . . 109.5 ?
    C5 C6 H6B . . 109.5 ?
    H6A C6 H6B . . 109.5 ?
    C5 C6 H6C . . 109.5 ?
    H6A C6 H6C . . 109.5 ?
    H6B C6 H6C . . 109.5 ?
    C4 C7 C5 . . 117.0(3) ?
    C4 C7 C19 . . 118.9(3) ?
    C5 C7 C19 . . 124.1(2) ?
    N2 C8 C1 . . 122.9(2) ?
    N2 C8 C9 . . 113.8(2) ?
    C1 C8 C9 . . 123.3(3) ?
    C8 C9 C10 . . 103.6(2) ?
    C8 C9 H9A . . 111.0 ?
    C10 C9 H9A . . 111.0 ?
    C8 C9 H9B . . 111.0 ?
    C10 C9 H9B . . 111.0 ?
    H9A C9 H9B . . 109.0 ?
    N3 C10 C11 . . 113.0(2) ?
    N3 C10 C9 . . 101.0(2) ?
    C11 C10 C9 . . 114.8(3) ?
    N3 C10 H10 . . 109.2 ?
    C11 C10 H10 . . 109.2 ?
    C9 C10 H10 . . 109.2 ?
    C16 C11 C12 . . 117.2(3) ?
    C16 C11 C10 . . 121.1(3) ?
    C12 C11 C10 . . 121.7(3) ?
    C11 C12 C13 . . 121.6(3) ?
    C11 C12 H12 . . 119.2 ?
    C13 C12 H12 . . 119.2 ?
    C14 C13 C12 . . 119.5(3) ?
    C14 C13 H13 . . 120.2 ?
    C12 C13 H13 . . 120.2 ?
    C13 C14 C15 . . 120.6(3) ?
    C13 C14 Cl2 . . 119.8(3) ?
    C15 C14 Cl2 . . 119.6(3) ?
    C14 C15 C16 . . 118.9(3) ?
    C14 C15 H15 . . 120.5 ?
    C16 C15 H15 . . 120.5 ?
    C11 C16 C15 . . 122.2(3) ?
    C11 C16 H16 . . 118.9 ?
    C15 C16 H16 . . 118.9 ?
    O1 C17 N3 . . 119.2(3) ?
    O1 C17 C18 . . 123.2(3) ?
    N3 C17 C18 . . 117.6(3) ?
    C17 C18 H18A . . 109.5 ?
    C17 C18 H18B . . 109.5 ?
    H18A C18 H18B . . 109.5 ?
    C17 C18 H18C . . 109.5 ?
    H18A C18 H18C . . 109.5 ?
    H18B C18 H18C . . 109.5 ?
    N4 C19 C7 . . 122.2(3) ?
    N4 C19 C21 . . 113.0(3) ?
    C7 C19 C21 . . 124.8(2) ?
    N5 C20 C24 . . 111.6(3) ?
    N5 C20 C21 . . 100.6(2) ?
    C24 C20 C21 . . 115.8(3) ?
    N5 C20 H20 . . 109.5 ?
    C24 C20 H20 . . 109.5 ?
    C21 C20 H20 . . 109.5 ?
    C19 C21 C20 . . 103.3(2) ?
    C19 C21 H21A . . 111.1 ?
    C20 C21 H21A . . 111.1 ?
    C19 C21 H21B . . 111.1 ?
    C20 C21 H21B . . 111.1 ?
    H21A C21 H21B . . 109.1 ?
    O2 C22 N5 . . 119.4(3) ?
    O2 C22 C23 . . 124.3(3) ?
    N5 C22 C23 . . 116.2(3) ?
    C22 C23 H23A . . 109.5 ?
    C22 C23 H23B . . 109.5 ?
    H23A C23 H23B . . 109.5 ?
    C22 C23 H23C . . 109.5 ?
    H23A C23 H23C . . 109.5 ?
    H23B C23 H23C . . 109.5 ?
    C25 C24 C29 . . 118.3(3) ?
    C25 C24 C20 . . 121.5(3) ?
    C29 C24 C20 . . 120.2(3) ?
    C24 C25 C26 . . 121.3(3) ?
    C24 C25 H25 . . 119.4 ?
    C26 C25 H25 . . 119.4 ?
    C27 C26 C25 . . 118.8(4) ?
    C27 C26 H26 . . 120.6 ?
    C25 C26 H26 . . 120.6 ?
    C26 C27 C28 . . 121.7(4) ?
    C26 C27 Cl1 . . 119.5(4) ?
    C28 C27 Cl1 . . 118.8(4) ?
    C27 C28 C29 . . 119.2(3) ?
    C27 C28 H28 . . 120.4 ?
    C29 C28 H28 . . 120.4 ?
    C24 C29 C28 . . 120.7(4) ?
    C24 C29 H29 . . 119.7 ?
    C28 C29 H29 . . 119.7 ?
    C31 C30 O3 . . 104.8(8) ?
    C31 C30 H30A . . 110.8 ?
    O3 C30 H30A . . 110.8 ?
    C31 C30 H30B . . 110.8 ?
    O3 C30 H30B . . 110.8 ?
    H30A C30 H30B . . 108.9 ?
    C30 C31 C32 . . 102.7(8) ?
    C30 C31 H31A . . 111.2 ?
    C32 C31 H31A . . 111.2 ?
    C30 C31 H31B . . 111.2 ?
    C32 C31 H31B . . 111.2 ?
    H31A C31 H31B . . 109.1 ?
    C33 C32 C31 . . 103.5(8) ?
    C33 C32 H32A . . 111.1 ?
    C31 C32 H32A . . 111.1 ?
    C33 C32 H32B . . 111.1 ?
    C31 C32 H32B . . 111.1 ?
    H32A C32 H32B . . 109.0 ?
    O3 C33 C32 . . 93.9(7) ?
    O3 C33 H33A . . 113.0 ?
    C32 C33 H33A . . 113.0 ?
    O3 C33 H33B . . 113.0 ?
    C32 C33 H33B . . 113.0 ?
    H33A C33 H33B . . 110.4 ?
    C1 C4 C7 . . 122.1(3) ?
    C1 C4 H4A . . 119.0 ?
    C7 C4 H4A . . 119.0 ?
    C8 N2 N3 . . 108.5(2) ?
    C17 N3 N2 . . 121.8(2) ?
    C17 N3 C10 . . 124.5(3) ?
    N2 N3 C10 . . 113.0(2) ?
    C19 N4 N5 . . 109.4(2) ?
    C22 N5 N4 . . 120.6(3) ?
    C22 N5 C20 . . 124.7(3) ?
    N4 N5 C20 . . 113.3(2) ?
    C33 O3 C30 . . 100.0(7) ?
loop_
    _geom_torsion_atom_site_label_1
    _geom_torsion_atom_site_label_2
    _geom_torsion_atom_site_label_3
    _geom_torsion_atom_site_label_4
    _geom_torsion_site_symmetry_1
    _geom_torsion_site_symmetry_2
    _geom_torsion_site_symmetry_3
    _geom_torsion_site_symmetry_4
    _geom_torsion
    _geom_torsion_publ_flag
    C4 C1 C2 N1 . . . . 0.7(4) ?
    C8 C1 C2 N1 . . . . -176.9(3) ?
    C4 C1 C2 C3 . . . . 179.5(3) ?
    C8 C1 C2 C3 . . . . 1.9(5) ?
    C1 C2 N1 C5 . . . . -0.6(4) ?
    C3 C2 N1 C5 . . . . -179.6(3) ?
    C2 N1 C5 C7 . . . . -0.4(4) ?
    C2 N1 C5 C6 . . . . 179.4(3) ?
    N1 C5 C7 C4 . . . . 1.2(4) ?
    C6 C5 C7 C4 . . . . -178.5(3) ?
    N1 C5 C7 C19 . . . . -178.3(3) ?
    C6 C5 C7 C19 . . . . 2.0(5) ?
    C4 C1 C8 N2 . . . . 167.5(3) ?
    C2 C1 C8 N2 . . . . -14.9(4) ?
    C4 C1 C8 C9 . . . . -13.4(4) ?
    C2 C1 C8 C9 . . . . 164.2(3) ?
    N2 C8 C9 C10 . . . . -2.2(4) ?
    C1 C8 C9 C10 . . . . 178.7(3) ?
    C8 C9 C10 N3 . . . . 2.6(3) ?
    C8 C9 C10 C11 . . . . -119.2(3) ?
    N3 C10 C11 C16 . . . . -49.3(4) ?
    C9 C10 C11 C16 . . . . 65.7(4) ?
    N3 C10 C11 C12 . . . . 130.7(3) ?
    C9 C10 C11 C12 . . . . -114.2(3) ?
    C16 C11 C12 C13 . . . . 0.4(5) ?
    C10 C11 C12 C13 . . . . -179.7(3) ?
    C11 C12 C13 C14 . . . . 0.1(6) ?
    C12 C13 C14 C15 . . . . -0.8(6) ?
    C12 C13 C14 Cl2 . . . . 178.1(3) ?
    C13 C14 C15 C16 . . . . 1.0(5) ?
    Cl2 C14 C15 C16 . . . . -177.8(3) ?
    C12 C11 C16 C15 . . . . -0.1(5) ?
    C10 C11 C16 C15 . . . . 179.9(3) ?
    C14 C15 C16 C11 . . . . -0.6(5) ?
    C4 C7 C19 N4 . . . . 177.9(3) ?
    C5 C7 C19 N4 . . . . -2.6(4) ?
    C4 C7 C19 C21 . . . . -2.4(4) ?
    C5 C7 C19 C21 . . . . 177.1(3) ?
    N4 C19 C21 C20 . . . . 4.7(4) ?
    C7 C19 C21 C20 . . . . -175.0(3) ?
    N5 C20 C21 C19 . . . . -6.0(3) ?
    C24 C20 C21 C19 . . . . -126.5(3) ?
    N5 C20 C24 C25 . . . . -60.2(4) ?
    C21 C20 C24 C25 . . . . 54.1(4) ?
    N5 C20 C24 C29 . . . . 118.3(3) ?
    C21 C20 C24 C29 . . . . -127.4(3) ?
    C29 C24 C25 C26 . . . . -1.4(5) ?
    C20 C24 C25 C26 . . . . 177.1(3) ?
    C24 C25 C26 C27 . . . . 0.1(6) ?
    C25 C26 C27 C28 . . . . 1.6(6) ?
    C25 C26 C27 Cl1 . . . . -177.6(3) ?
    C26 C27 C28 C29 . . . . -1.9(6) ?
    Cl1 C27 C28 C29 . . . . 177.3(3) ?
    C25 C24 C29 C28 . . . . 1.1(5) ?
    C20 C24 C29 C28 . . . . -177.5(3) ?
    C27 C28 C29 C24 . . . . 0.5(6) ?
    O3 C30 C31 C32 . . . . -18.4(14) ?
    C30 C31 C32 C33 . . . . -17.0(16) ?
    C31 C32 C33 O3 . . . . 45.8(12) ?
    C2 C1 C4 C7 . . . . 0.2(4) ?
    C8 C1 C4 C7 . . . . 178.0(2) ?
    C5 C7 C4 C1 . . . . -1.1(4) ?
    C19 C7 C4 C1 . . . . 178.4(2) ?
    C1 C8 N2 N3 . . . . 179.7(2) ?
    C9 C8 N2 N3 . . . . 0.6(3) ?
    O1 C17 N3 N2 . . . . 175.8(3) ?
    C18 C17 N3 N2 . . . . -3.2(4) ?
    O1 C17 N3 C10 . . . . 6.3(5) ?
    C18 C17 N3 C10 . . . . -172.7(3) ?
    C8 N2 N3 C17 . . . . -169.2(3) ?
    C8 N2 N3 C10 . . . . 1.4(3) ?
    C11 C10 N3 C17 . . . . -69.2(4) ?
    C9 C10 N3 C17 . . . . 167.7(3) ?
    C11 C10 N3 N2 . . . . 120.5(3) ?
    C9 C10 N3 N2 . . . . -2.6(3) ?
    C7 C19 N4 N5 . . . . 178.8(2) ?
    C21 C19 N4 N5 . . . . -1.0(4) ?
    O2 C22 N5 N4 . . . . 168.8(3) ?
    C23 C22 N5 N4 . . . . -14.0(5) ?
    O2 C22 N5 C20 . . . . 3.5(6) ?
    C23 C22 N5 C20 . . . . -179.3(3) ?
    C19 N4 N5 C22 . . . . -170.4(3) ?
    C19 N4 N5 C20 . . . . -3.6(3) ?
    C24 C20 N5 C22 . . . . -64.2(4) ?
    C21 C20 N5 C22 . . . . 172.4(3) ?
    C24 C20 N5 N4 . . . . 129.5(3) ?
    C21 C20 N5 N4 . . . . 6.1(3) ?
    C32 C33 O3 C30 . . . . -56.7(11) ?
    C31 C30 O3 C33 . . . . 50.4(13) ?
loop_
    _geom_hbond_atom_site_label_D
    _geom_hbond_atom_site_label_H
    _geom_hbond_atom_site_label_A
    _geom_hbond_site_symmetry_A
    _geom_hbond_distance_DH
    _geom_hbond_distance_HA
    _geom_hbond_distance_DA
    _geom_hbond_angle_DHA
    _geom_hbond_publ_flag
    C9 H9B O3 . 0.97 2.49 3.423(7) 162.5 yes
    C21 H21B O1 2_655 0.97 2.57 3.211(4) 123.4 yes
    C9 H9A O1 2_655 0.97 2.35 3.234(4) 150.6 yes
    C23 H23A O2 3_775 0.96 2.45 3.385(4) 165.5 yes
data_global
_journal_data_validation_number     ?
_journal_date_recd_electronic     2008-05-09
_journal_date_accepted     2008-06-18
_journal_name_full     'Acta Crystallographica, Section E'
_journal_year     2008
_journal_volume     64
_journal_issue      7
_journal_page_first     o1334
_journal_page_last     o1334
_journal_paper_category     QO
_journal_coeditor_code     BH2175
_publ_contact_author_name     'Zhang, Min'
_publ_contact_author_address
;
  Department of Chemistry
  College of Science
  Shanghai University
  Shanghai 200444
  P.R.China
;
_publ_contact_author_email     minzhang1@yeah.net
_publ_contact_author_fax     '86 21 66133191'
_publ_contact_author_phone     '86 21 66133191'
_publ_section_title
;\
3,5-Bis[1-acetyl-5-(4-chlorophenyl)-4,5-dihydro-1<i>H</i>-pyrazol-3-yl]-2,6-\
dimethylpyridine tetrahydrofuran solvate
;
loop_
    _publ_author_name
    _publ_author_address
    "Qian, Qun"
;
Department of Chemistry
College of Science
Shanghai University
Shanghai 200444
People's Republic of China
;
    "Zhang, Jun"
;
Department of Chemistry
College of Science
Shanghai University
Shanghai 200444
People's Republic of China
;
    "Zhang, Min"
;
Department of Chemistry
College of Science
Shanghai University
Shanghai 200444
People's Republic of China
;
    "He, Xiang"
;
Department of Chemistry
College of Science
Shanghai University
Shanghai 200444
People's Republic of China
;
    "Xia, YiBen"
;
School of Materials Science and Engineering
Shanghai University
Shanghai 200072
People's Republic of China
;
