# Supplementary material for: 3,5-Bis[1-acetyl-5-(4-chloro­phen­yl)-4,5-dihydro-1H-pyrazol-3-yl]-2,6-dimethyl­pyridine tetra­hydro­furan solvate
Source: Acta Crystallogr Sect E Struct Rep Online. 2008 Jun 25;64(Pt 7):o1334. doi: 10.1107/S1600536808018497 (PMC2961714; doi:10.1107/S1600536808018497)
Supplement: Supplementary file 2 [file e-64-o1334-Isup2.hkl]

# 
# h,k,l, Fc-squared, Fo-squared, sigma(Fo-squared) and status flag 
# 
data_I
_shelx_title ' 1 in P2(1)/c' 
_shelx_refln_list_code          4 
_shelx_F_calc_maximum      383.88 
_exptl_crystal_F_000      1304.00 
_reflns_d_resolution_high  0.8394 
 
loop_ 
 _symmetry_equiv_pos_as_xyz 
 'x, y, z' 
 '-x, y+1/2, -z+1/2' 
 '-x, -y, -z' 
 'x, -y-1/2, z-1/2' 
 
_cell_length_a    16.8880 
_cell_length_b    11.1802 
_cell_length_c    17.3134 
_cell_angle_alpha  90.000 
_cell_angle_beta   98.687 
_cell_angle_gamma  90.000 
 
_shelx_F_squared_multiplier     1.000 
 
loop_ 
 _refln_index_h 
 _refln_index_k 
 _refln_index_l 
 _refln_F_squared_calc 
 _refln_F_squared_meas 
 _refln_F_squared_sigma 
 _refln_observed_status 
   2   0   0      150.02      193.35      8.87 o 
   4   0   0     2318.82     2725.28     60.91 o 
   5   0   0       42.89       79.83     16.36 o 
   6   0   0     9386.38     8602.87    241.61 o 
   7   0   0      563.27      664.16     45.31 o 
   8   0   0     1295.44     1255.62     68.14 o 
   9   0   0       14.50        0.65     13.74 o 
  10   0   0       16.24        9.95     15.31 o 
  11   0   0      872.90      778.35     61.68 o 
  12   0   0      347.90      345.94     44.89 o 
  13   0   0        6.51      -15.57     15.31 o 
  14   0   0        1.16       14.39     21.20 o 
  15   0   0       33.00       34.28     26.70 o 
  16   0   0        0.00       12.04     22.11 o 
  17   0   0       81.45       51.69     32.72 o 
  18   0   0      588.56      528.95     76.18 o 
  19   0   0      298.14      269.21     60.33 o 
   3   1   0     3714.61     3577.27     58.98 o 
   4   1   0      931.41      835.41     30.94 o 
   5   1   0      100.57       60.74     11.23 o 
   6   1   0     4160.97     3640.53     68.86 o 
   7   1   0      462.70      405.74     19.80 o 
   8   1   0      298.48      243.03     17.13 o 
   9   1   0        0.02       -2.49      8.61 o 
  10   1   0      314.08      374.21     29.29 o 
  11   1   0       72.24       46.07     16.18 o 
  12   1   0      991.94     1008.94     52.36 o 
  13   1   0       42.32       60.20     20.17 o 
  14   1   0      123.74      144.03     28.31 o 
  15   1   0        2.04       10.53     15.11 o 
  16   1   0      307.07      301.80     51.70 o 
  17   1   0        0.55       10.67     17.83 o 
  18   1   0       62.56       41.78     22.35 o 
  19   1   0        0.10       19.81     21.26 o 
   0   2   0       95.71       57.17      5.98 o 
   1   2   0     2986.18     2479.21     35.95 o 
   2   2   0      561.72      587.64     19.63 o 
   3   2   0    10033.16    10164.76    180.64 o 
   4   2   0     6629.22     6505.24    102.87 o 
   5   2   0      149.64      150.68     11.18 o 
   6   2   0      544.36      552.77     15.61 o 
   7   2   0      207.59      180.51     11.05 o 
   8   2   0     1836.75     1812.79     37.01 o 
   9   2   0      627.97      572.41     19.70 o 
  10   2   0       79.72       42.41      7.88 o 
  11   2   0       12.56       15.31     12.74 o 
  12   2   0        0.36       -5.53     11.30 o 
  13   2   0       18.35       -6.06     12.73 o 
  14   2   0        7.99        8.22     13.80 o 
  15   2   0        7.93       -4.50     12.62 o 
  16   2   0      103.72       99.26     26.05 o 
  17   2   0       64.59       48.85     20.84 o 
  18   2   0       24.12       14.47     17.43 o 
  19   2   0       30.24       32.04     24.93 o 
   1   3   0     5112.84     5096.38     69.79 o 
   2   3   0     3027.80     2813.03     43.22 o 
   3   3   0     3695.20     3613.63     47.95 o 
   4   3   0      570.19      602.30     20.96 o 
   5   3   0     2733.20     2529.62     52.87 o 
   6   3   0     3624.46     3299.42     66.50 o 
   7   3   0      213.06      217.38     16.03 o 
   8   3   0      299.15      277.42     23.10 o 
   9   3   0       74.96      129.64     15.87 o 
  10   3   0        2.58        3.23      7.86 o 
  11   3   0        0.55        0.96      9.17 o 
  12   3   0      268.94      345.93     25.96 o 
  13   3   0      121.71      111.19     23.78 o 
  14   3   0        3.67        0.34     12.77 o 
  15   3   0      230.05      256.49     36.49 o 
  16   3   0       75.87       66.28     33.37 o 
  17   3   0       10.75       11.90     15.43 o 
  18   3   0       27.67       25.77     19.22 o 
  19   3   0        0.06       -6.13     14.60 o 
   0   4   0     1197.20     1060.32     52.56 o 
   1   4   0       22.93       43.61      6.65 o 
   2   4   0       14.69        6.98      4.56 o 
   3   4   0     1847.81     1651.91     28.69 o 
   4   4   0       39.64       51.20      5.55 o 
   5   4   0     5297.86     5295.30     77.37 o 
   6   4   0       27.04       18.36      9.12 o 
   7   4   0        2.45        5.39      7.18 o 
   8   4   0      477.90      527.35     25.63 o 
   9   4   0      189.33      211.73     19.32 o 
  10   4   0      111.36      113.93     16.33 o 
  11   4   0       85.06      111.23     17.18 o 
  12   4   0      107.39      106.88     18.61 o 
  13   4   0       51.69       70.53     16.13 o 
  14   4   0        0.34       -0.86     11.74 o 
  15   4   0       81.67       57.26     21.98 o 
  16   4   0        0.01        3.61     14.52 o 
  17   4   0       83.75       72.69     24.46 o 
  18   4   0        7.27        4.04     13.87 o 
   1   5   0      870.09      788.10     25.03 o 
   2   5   0      677.77      517.68     25.31 o 
   3   5   0     1281.74     1369.35     36.58 o 
   4   5   0     1214.75     1461.48     34.10 o 
   5   5   0     3766.05     3906.18     66.88 o 
   6   5   0      224.58      285.05     18.68 o 
   7   5   0       13.84        4.83      7.02 o 
   8   5   0       47.99       67.35     12.90 o 
   9   5   0        0.90       -1.99      7.66 o 
  10   5   0       57.30       52.42     13.24 o 
  11   5   0       35.71       30.04     12.36 o 
  12   5   0      309.55      391.92     28.64 o 
  13   5   0       27.23       24.16     12.58 o 
  14   5   0        5.75       13.62     12.95 o 
  15   5   0        8.62       -9.77     12.58 o 
  16   5   0        8.97       -2.44     14.51 o 
  17   5   0        1.29       -3.87     15.17 o 
  18   5   0       10.25       -0.64     18.34 o 
   0   6   0      167.96      113.86     24.60 o 
   1   6   0       66.02       61.70      9.50 o 
   2   6   0        1.52        1.85      5.53 o 
   3   6   0      754.53      801.01     33.19 o 
   4   6   0       40.87       39.32      8.20 o 
   5   6   0      751.09      780.16     26.16 o 
   6   6   0        0.91        0.83      5.48 o 
   7   6   0       82.12       86.65     13.96 o 
   8   6   0      991.14      954.51     41.82 o 
   9   6   0      847.20      826.46     38.21 o 
  10   6   0       11.49       -0.98      9.67 o 
  11   6   0        0.35       -8.39      9.33 o 
  12   6   0       25.80       21.63     11.86 o 
  13   6   0        1.50      -13.53      9.09 o 
  14   6   0        1.73        2.51     11.34 o 
  15   6   0       12.94        9.21     16.28 o 
  16   6   0        7.58       22.47     17.21 o 
  17   6   0        8.74       16.05     17.48 o 
   1   7   0      147.46      152.91     14.61 o 
   2   7   0        6.07        7.04      6.85 o 
   3   7   0     1199.24     1230.07     38.48 o 
   4   7   0        0.92        5.42      6.22 o 
   5   7   0      129.14      154.64     14.69 o 
   6   7   0        2.48        5.61      6.90 o 
   7   7   0      305.88      300.23     23.06 o 
   8   7   0      231.41      172.74     27.18 o 
   9   7   0       64.47       63.17     14.85 o 
  10   7   0      132.38      125.61     19.51 o 
  11   7   0       21.73       17.33     11.40 o 
  12   7   0        4.29        8.71     11.09 o 
  13   7   0       42.50       38.39     15.00 o 
  14   7   0       69.77       39.24     16.23 o 
  15   7   0        1.85       13.62     13.44 o 
  16   7   0        0.59        7.40     15.70 o 
   0   8   0     1047.01     1118.22     43.38 o 
   1   8   0     1364.63     1408.59     42.79 o 
   2   8   0      273.61      265.03     20.09 o 
   3   8   0        0.39       -3.38      7.40 o 
   4   8   0       14.73       23.14      8.55 o 
   5   8   0        7.42       17.98      8.28 o 
   6   8   0       24.18       28.34      9.61 o 
   7   8   0      273.83      193.78     20.68 o 
   8   8   0        8.76       14.07      9.84 o 
   9   8   0       50.83       47.94     15.40 o 
  10   8   0      239.84      274.07     27.34 o 
  11   8   0        0.63        4.34     10.67 o 
  12   8   0       41.10       43.06     16.52 o 
  13   8   0        4.56       -7.99     10.54 o 
  14   8   0        3.05       -3.78     12.34 o 
  15   8   0        0.71       11.37     14.85 o 
   1   9   0      136.74      136.40     30.30 o 
   2   9   0       26.47       34.85     14.33 o 
   3   9   0       13.67        2.82      9.78 o 
   4   9   0      131.18       98.16     17.72 o 
   5   9   0       85.87      121.28     19.39 o 
   6   9   0        1.44        2.51      9.75 o 
   7   9   0      102.53       82.98     17.67 o 
   8   9   0        0.40       -1.02     11.23 o 
   9   9   0       39.16       34.97     17.85 o 
  10   9   0        7.60       17.78     15.22 o 
  11   9   0       84.51      121.44     28.40 o 
  12   9   0       12.12        8.69     16.69 o 
  13   9   0        3.61        9.63     17.38 o 
  14   9   0       27.51       44.39     21.92 o 
   0  10   0       54.41       29.84     21.07 o 
   1  10   0      104.78      107.67     22.72 o 
   2  10   0       30.79       45.70     16.47 o 
   3  10   0        5.80        6.22     11.76 o 
   4  10   0        9.21       11.12     10.78 o 
   5  10   0        5.47        7.01     10.69 o 
   6  10   0       34.85       51.59     16.26 o 
   7  10   0       21.56       29.65     14.41 o 
   8  10   0        0.27        9.26     14.23 o 
   9  10   0        2.03        9.59     15.30 o 
  10  10   0       20.81       18.91     17.93 o 
  11  10   0       20.14       15.00     16.14 o 
  12  10   0       26.93       28.63     27.87 o 
  13  10   0       13.51        6.53     16.53 o 
   1  11   0       27.37       12.26     13.32 o 
   2  11   0        2.65       14.75     13.48 o 
   3  11   0        2.84       20.20     14.74 o 
   4  11   0       43.02       49.30     20.15 o 
   5  11   0        0.61       -3.82     10.60 o 
   6  11   0        1.24        3.27     11.67 o 
   7  11   0        1.93        3.67     12.21 o 
   8  11   0        0.30        5.48     14.04 o 
   9  11   0        0.31        5.17     15.43 o 
  10  11   0        0.00        6.74     15.13 o 
  11  11   0        1.26        1.13     17.07 o 
   0  12   0        3.64       -1.83     16.49 o 
   1  12   0        3.46       16.95     14.62 o 
   2  12   0       15.83        6.83     13.92 o 
   3  12   0       10.35       29.19     17.74 o 
   4  12   0       24.84       50.99     17.89 o 
   5  12   0        1.45       -8.73     11.29 o 
   6  12   0        0.55        8.21     13.81 o 
   7  12   0        0.41       -0.43     13.68 o 
   8  12   0        1.81       -4.60     16.64 o 
   1  13   0        0.04       43.09     19.91 o 
   2  13   0       22.11       46.82     21.29 o 
   3  13   0       12.74        1.74     14.46 o 
   4  13   0       17.55       22.75     16.42 o 
 -19   1   1      107.70       96.12     28.92 o 
 -18   1   1       71.80       50.13     22.40 o 
 -17   1   1        0.68       -7.22     14.51 o 
 -16   1   1      110.20      103.16     26.88 o 
 -15   1   1        6.36       -9.22     12.73 o 
 -14   1   1       45.07       48.08     19.17 o 
 -13   1   1       94.34       66.31     20.14 o 
 -12   1   1        0.00       -0.88      7.13 o 
 -11   1   1       84.41       74.04     12.26 o 
 -10   1   1      259.13      224.78     16.91 o 
  -9   1   1      459.46      332.89     18.11 o 
  -8   1   1        4.59       -1.01      4.12 o 
  -7   1   1      301.74      283.87     14.56 o 
  -6   1   1      105.25       93.78      8.62 o 
  -5   1   1        2.48       -1.23      3.15 o 
  -4   1   1     4092.04     4661.73     64.77 o 
  -3   1   1     9651.32    10044.57    125.15 o 
  -2   1   1       95.74       79.00      4.95 o 
   0   1   1     3468.63     3185.31     60.71 o 
   1   1   1     5673.13     5664.56     71.41 o 
   4   1   1      302.16      260.15     12.75 o 
   5   1   1      691.37      744.15     23.64 o 
   6   1   1      363.16      390.96     21.93 o 
   7   1   1       46.16       45.99      8.78 o 
   8   1   1      218.98      186.83     16.35 o 
   9   1   1      399.43      368.48     21.88 o 
  10   1   1      536.50      599.11     29.38 o 
  11   1   1        9.72        3.15     12.35 o 
  12   1   1        7.71       30.61     15.01 o 
  13   1   1       43.35       82.50     21.36 o 
  14   1   1        0.00        0.73     13.46 o 
  15   1   1       15.14        8.49     14.23 o 
  16   1   1       61.55       82.26     23.52 o 
  17   1   1        5.21        0.83     14.40 o 
  18   1   1      119.05      149.29     31.58 o 
  19   1   1       87.70       92.97     35.79 o 
 -19   2   1        7.41        4.35     18.07 o 
 -18   2   1        1.36       -8.01     21.39 o 
 -17   2   1       19.64       21.85     20.74 o 
 -16   2   1      286.51      247.21     36.96 o 
 -15   2   1      661.77      770.89     52.20 o 
 -14   2   1      232.66      233.49     33.72 o 
 -13   2   1        3.06      -11.33     10.47 o 
 -12   2   1       19.19       25.85     14.88 o 
 -11   2   1       63.16       70.35     17.83 o 
 -10   2   1      246.12      247.36     16.51 o 
  -9   2   1       62.93       72.74     10.14 o 
  -8   2   1      406.51      376.53     17.11 o 
  -7   2   1      233.87      269.17     12.29 o 
  -6   2   1        1.31        1.64      3.42 o 
  -5   2   1     2990.88     2581.49     42.21 o 
  -4   2   1     1230.10     1223.33     23.63 o 
  -3   2   1     3626.74     3341.19     48.16 o 
  -2   2   1    17958.65    16423.20    176.41 o 
  -1   2   1     1876.13     1664.69     31.68 o 
   0   2   1    21680.10    21463.30    300.20 o 
   1   2   1     6755.54     7110.44     91.64 o 
   2   2   1     9364.93     9522.93    107.38 o 
   3   2   1   147360.59   158824.06   2349.89 o 
   4   2   1      849.39      707.67     22.09 o 
   5   2   1       25.37       20.51      6.11 o 
   6   2   1      873.91     1012.33     30.69 o 
   7   2   1     1434.31     1409.08     29.32 o 
   8   2   1       81.72      102.56      8.52 o 
   9   2   1     1699.71     1978.37     42.58 o 
  10   2   1      114.89      114.88     16.06 o 
  11   2   1        1.17        6.85      9.15 o 
  12   2   1       21.44       11.31     10.68 o 
  13   2   1       15.12       31.89     19.37 o 
  14   2   1      117.94      123.64     26.57 o 
  15   2   1       41.72       42.11     19.21 o 
  16   2   1        0.05       13.41     16.52 o 
  17   2   1       39.40        0.80     15.81 o 
  18   2   1       35.79       26.31     26.04 o 
  19   2   1        0.12        3.34     16.09 o 
 -19   3   1        1.02       -0.69     15.81 o 
 -18   3   1        0.30        9.56     18.83 o 
 -17   3   1        1.73       -1.19     16.33 o 
 -16   3   1       89.44       98.21     26.23 o 
 -15   3   1      189.33      196.40     54.05 o 
 -14   3   1      191.93      234.21     33.45 o 
 -13   3   1      137.92      146.90     27.34 o 
 -12   3   1       88.66       77.55     19.69 o 
 -11   3   1      208.35      172.95     25.26 o 
 -10   3   1       82.58       75.65     13.13 o 
  -9   3   1      879.96      956.85     25.92 o 
  -8   3   1      376.04      397.93     15.42 o 
  -7   3   1       46.19       45.78      6.45 o 
  -6   3   1     5330.26     5259.29     77.13 o 
  -5   3   1       19.51       15.13      4.32 o 
  -4   3   1       60.76       76.63      8.05 o 
  -3   3   1    15612.64    15645.85    171.80 o 
  -2   3   1    13047.02    12780.33    159.23 o 
  -1   3   1     1646.58     1668.87     28.59 o 
   0   3   1     2333.76     2255.69     44.12 o 
   1   3   1       63.69       67.94      6.36 o 
   2   3   1     6639.89     6304.33     86.81 o 
   3   3   1       13.30        6.36      4.04 o 
   4   3   1      519.53      565.48     20.67 o 
   5   3   1       44.23       41.32      8.23 o 
   6   3   1     3639.12     3772.03     73.62 o 
   7   3   1     3151.84     3325.79     99.39 o 
   8   3   1       28.12       40.91     10.07 o 
   9   3   1      493.59      466.59     25.00 o 
  10   3   1      436.46      477.46     26.72 o 
  11   3   1       57.10       84.37     15.83 o 
  12   3   1       54.15       20.70     14.00 o 
  13   3   1        3.48       10.58     11.88 o 
  14   3   1      122.29      113.29     25.24 o 
  15   3   1      186.54      246.58     35.85 o 
  16   3   1       34.72       18.93     15.49 o 
  17   3   1       18.67       26.36     19.13 o 
  18   3   1        2.74        9.72     17.60 o 
  19   3   1        0.17       -1.97     15.61 o 
 -19   4   1        8.01        2.90     18.36 o 
 -18   4   1        4.68       11.27     18.78 o 
 -17   4   1       50.95       19.46     21.26 o 
 -16   4   1      108.86      124.22     28.89 o 
 -15   4   1      285.53      313.82     39.58 o 
 -14   4   1        3.61        1.69     14.36 o 
 -13   4   1      255.13      196.97     30.15 o 
 -12   4   1       88.17       59.10     18.67 o 
 -11   4   1       37.76       55.70     13.26 o 
 -10   4   1      161.08      157.87     18.36 o 
  -9   4   1       41.74       39.34     11.46 o 
  -8   4   1      151.47      185.65     11.03 o 
  -7   4   1        3.45        5.71      4.26 o 
  -6   4   1     5763.99     5497.81     81.58 o 
  -5   4   1     6561.80     6533.24     92.53 o 
  -4   4   1       60.15       71.51      6.48 o 
  -3   4   1      185.68      190.85      8.74 o 
  -2   4   1      447.95      418.58     13.59 o 
  -1   4   1        1.14        2.98      3.38 o 
   0   4   1     3271.59     3154.01     60.82 o 
   1   4   1      568.15      535.98     16.70 o 
   2   4   1       35.37       37.14      6.17 o 
   3   4   1      345.83      289.24     13.29 o 
   4   4   1     1201.06     1123.69     28.02 o 
   5   4   1      181.70      223.58     15.32 o 
   6   4   1     5638.50     6272.76    111.05 o 
   7   4   1      411.05      425.88     27.34 o 
   8   4   1        1.45       -0.64      6.76 o 
   9   4   1        0.05        3.52      7.78 o 
  10   4   1       19.76       20.04      9.84 o 
  11   4   1      338.76      329.08     25.33 o 
  12   4   1       56.59       43.09     13.60 o 
  13   4   1       63.51       32.23     14.08 o 
  14   4   1       12.74       43.65     15.72 o 
  15   4   1        0.56       10.63     13.63 o 
  16   4   1        2.42      -10.10     12.17 o 
  17   4   1        8.75       -4.30     15.46 o 
  18   4   1        2.73       -4.23     15.58 o 
 -18   5   1        3.21       -0.70     24.01 o 
 -17   5   1       11.92       15.61     19.22 o 
 -16   5   1       20.36        1.44     14.39 o 
 -15   5   1       88.92       97.35     25.26 o 
 -14   5   1        1.17       13.61     14.13 o 
 -13   5   1      118.74       75.84     21.56 o 
 -12   5   1      283.51      374.71     29.72 o 
 -11   5   1       17.99       21.05     10.58 o 
 -10   5   1      167.65      183.82     20.07 o 
  -9   5   1      499.61      496.84     27.13 o 
  -8   5   1        3.42        8.38      8.06 o 
  -7   5   1      138.78      126.84     10.10 o 
  -6   5   1      109.58      144.24     15.41 o 
  -5   5   1     2515.10     2178.85     37.88 o 
  -4   5   1      475.71      506.39     15.81 o 
  -3   5   1      261.34      228.39     18.90 o 
  -2   5   1     1014.43     1158.56     26.67 o 
  -1   5   1       55.44       53.83      6.65 o 
   0   5   1     1449.22     1408.98     38.07 o 
   1   5   1      358.81      294.33     15.55 o 
   2   5   1       82.25       74.93     10.04 o 
   3   5   1     1280.27     1335.95     36.80 o 
   4   5   1      442.18      457.04     18.53 o 
   5   5   1     1679.83     1626.50     38.24 o 
   6   5   1     3594.32     3890.87    105.74 o 
   7   5   1       24.69       49.51     11.35 o 
   8   5   1     1314.82     1374.81     44.48 o 
   9   5   1      495.56      405.54     31.17 o 
  10   5   1       63.78       59.66     14.01 o 
  11   5   1       33.20       11.41     10.71 o 
  12   5   1        4.98        2.74      9.82 o 
  13   5   1       12.40        7.19     11.79 o 
  14   5   1        9.28        9.26     12.62 o 
  15   5   1       10.35       20.47     14.08 o 
  16   5   1       38.43       37.63     20.30 o 
  17   5   1        9.60       -9.34     19.63 o 
  18   5   1        0.68       16.74     17.56 o 
 -17   6   1        0.85       -7.89     15.32 o 
 -16   6   1        5.42        8.24     14.78 o 
 -15   6   1        3.59        3.19     15.31 o 
 -14   6   1       32.70       15.37     14.86 o 
 -13   6   1        0.86       13.75     11.52 o 
 -12   6   1      218.13      242.66     25.55 o 
 -11   6   1       16.16       43.99     13.51 o 
 -10   6   1        5.37       -3.71      8.52 o 
  -9   6   1      327.10      333.18     23.61 o 
  -8   6   1      270.49      260.96     25.21 o 
  -7   6   1      202.10      162.06     17.27 o 
  -6   6   1       24.60       20.19      6.30 o 
  -5   6   1      212.44      182.31     11.51 o 
  -4   6   1        1.50        4.03      4.35 o 
  -3   6   1       41.32       45.37      7.44 o 
  -2   6   1      138.46      178.21     11.53 o 
  -1   6   1      359.62      343.94     14.81 o 
   0   6   1      484.81      452.49     28.60 o 
   1   6   1     1823.96     1818.02     45.64 o 
   2   6   1     2748.05     2844.45     61.95 o 
   3   6   1      317.05      368.60     19.93 o 
   4   6   1      364.15      342.68     17.42 o 
   5   6   1       40.36       68.57     10.34 o 
   6   6   1       34.08       18.46      7.47 o 
   7   6   1       22.60        0.21      7.58 o 
   8   6   1      822.42      926.90     37.43 o 
   9   6   1       75.63      121.67     17.88 o 
  10   6   1      533.64      407.61     27.90 o 
  11   6   1       21.11       22.12     12.51 o 
  12   6   1        0.15       -0.73     11.25 o 
  13   6   1       82.80      135.91     22.23 o 
  14   6   1       93.82       76.38     19.05 o 
  15   6   1       18.63       27.96     14.78 o 
  16   6   1        0.41       24.97     18.72 o 
  17   6   1       16.06       26.90     19.84 o 
 -17   7   1        4.16       16.50     18.57 o 
 -16   7   1       24.87       28.87     19.26 o 
 -15   7   1        2.23        9.07     15.46 o 
 -14   7   1        0.95       -0.88     12.07 o 
 -13   7   1       51.00       96.13     19.85 o 
 -12   7   1       25.18       48.90     14.98 o 
 -11   7   1        2.20       -5.19      9.37 o 
 -10   7   1       23.87       10.45     10.80 o 
  -9   7   1       12.54       16.89     10.49 o 
  -8   7   1      255.53      253.86     22.76 o 
  -7   7   1        0.48       16.27      9.45 o 
  -6   7   1      257.00      249.64     17.24 o 
  -5   7   1      567.38      566.09     23.07 o 
  -4   7   1        3.76       24.24      7.62 o 
  -3   7   1       21.67        3.88      6.99 o 
  -2   7   1      163.07      135.55     17.13 o 
  -1   7   1      307.05      331.28     18.31 o 
   0   7   1     1039.33      955.58     33.92 o 
   1   7   1      110.69      114.78     13.72 o 
   2   7   1       83.75       68.56     11.42 o 
   3   7   1      259.68      284.12     19.14 o 
   4   7   1      185.05      185.12     15.39 o 
   5   7   1        1.12       -0.67      6.29 o 
   6   7   1       39.17       52.19     10.72 o 
   7   7   1      199.78      198.39     20.16 o 
   8   7   1        9.83       31.35     11.89 o 
   9   7   1      126.00      137.78     19.66 o 
  10   7   1      174.36      126.55     20.22 o 
  11   7   1      102.51       81.15     17.83 o 
  12   7   1        4.48        7.46     11.26 o 
  13   7   1      131.67      169.46     32.82 o 
  14   7   1        0.28        0.83     12.12 o 
  15   7   1        0.17       -1.58     11.84 o 
  16   7   1       12.67       11.97     15.41 o 
 -16   8   1       20.34       56.33     24.26 o 
 -15   8   1       41.56       39.82     22.25 o 
 -14   8   1        1.89        3.13     12.87 o 
 -13   8   1       50.71       33.15     15.24 o 
 -12   8   1        1.76       22.85     13.66 o 
 -11   8   1       58.91       46.01     16.54 o 
 -10   8   1        0.47       -1.05      9.99 o 
  -9   8   1       12.14       10.58     10.50 o 
  -8   8   1       11.69       15.03     10.26 o 
  -7   8   1       30.83       18.13      9.64 o 
  -6   8   1      215.37      210.84     23.17 o 
  -5   8   1      282.47      296.42     25.86 o 
  -4   8   1       17.06       12.87      9.39 o 
  -3   8   1       53.53       31.18     13.55 o 
  -2   8   1      175.98      233.24     28.41 o 
  -1   8   1       90.04       96.04     19.89 o 
   0   8   1      431.18      399.40     22.72 o 
   1   8   1       27.11       15.71      9.02 o 
   2   8   1      114.40      118.84     15.17 o 
   3   8   1        0.00       -2.09      7.25 o 
   4   8   1       12.71       10.20      7.44 o 
   5   8   1       15.66        8.83      7.50 o 
   6   8   1        2.35        3.51      7.77 o 
   7   8   1      283.80      303.85     24.84 o 
   8   8   1       11.00        2.94      9.76 o 
   9   8   1       43.86       37.16     14.12 o 
  10   8   1       82.98       67.80     17.64 o 
  11   8   1        0.06       17.32     12.69 o 
  12   8   1       41.89       45.34     16.40 o 
  13   8   1       17.46       12.10     12.80 o 
  14   8   1        0.00        4.63     12.93 o 
  15   8   1        6.33       19.57     14.48 o 
 -14   9   1       13.38        5.70     16.44 o 
 -13   9   1        3.68       13.45     16.90 o 
 -12   9   1      101.79      139.22     29.93 o 
 -11   9   1       64.10       53.69     21.40 o 
 -10   9   1       52.24       46.54     30.16 o 
  -9   9   1        7.76        9.96     18.19 o 
  -8   9   1       85.50       55.99     19.42 o 
  -7   9   1      190.49      185.90     24.10 o 
  -6   9   1       53.54       73.36     16.10 o 
  -5   9   1        1.45       -1.13      9.28 o 
  -4   9   1      168.32      131.52     34.94 o 
  -3   9   1      138.07      161.91     48.42 o 
  -2   9   1      107.59      102.02     20.55 o 
  -1   9   1        0.42        8.30      9.87 o 
   0   9   1       17.69        0.72      9.74 o 
   1   9   1      211.93      269.53     57.13 o 
   2   9   1       11.02       17.93     12.28 o 
   3   9   1       18.29       23.50     13.34 o 
   4   9   1      104.80       88.75     17.83 o 
   5   9   1      244.37      248.86     26.46 o 
   6   9   1      108.94      108.38     21.28 o 
   7   9   1      193.71      185.90     19.39 o 
   8   9   1       12.01       33.27     13.34 o 
   9   9   1       57.63       36.64     14.54 o 
  10   9   1        9.66        8.91     12.00 o 
  11   9   1       33.10       29.76     15.03 o 
  12   9   1        0.39       -9.42     11.64 o 
  13   9   1        0.37        1.93     14.97 o 
  14   9   1        8.25       11.06     14.74 o 
 -13  10   1        0.09       28.95     19.61 o 
 -12  10   1        5.64       22.29     17.95 o 
 -11  10   1        2.55        6.71     16.81 o 
 -10  10   1        0.12       11.73     14.59 o 
  -9  10   1       10.54        8.93     14.59 o 
  -8  10   1        5.79        8.86     14.44 o 
  -7  10   1      126.76      105.82     20.05 o 
  -6  10   1        0.06       -3.52      9.95 o 
  -5  10   1       18.94       11.97     11.34 o 
  -4  10   1      221.68      211.86     25.91 o 
  -3  10   1        4.08        5.96     11.71 o 
  -2  10   1        2.67       -3.43     10.27 o 
  -1  10   1      151.64      161.41     27.52 o 
   0  10   1        0.45       10.62     12.50 o 
   1  10   1       86.33       74.65     22.31 o 
   2  10   1       19.77       37.68     21.53 o 
   3  10   1      166.11      203.57     42.14 o 
   4  10   1        8.43        9.93     11.11 o 
   5  10   1      382.82      421.37     32.09 o 
   6  10   1        0.10       10.97     12.26 o 
   7  10   1       14.48       19.17     12.95 o 
   8  10   1       23.19       26.07     15.58 o 
   9  10   1        1.86       12.20     24.47 o 
  10  10   1        0.02       16.83     17.43 o 
  11  10   1        9.24       30.67     18.74 o 
  12  10   1        0.68       12.94     16.45 o 
 -11  11   1        6.78       -0.61     17.86 o 
 -10  11   1        0.22       15.27     17.97 o 
  -9  11   1        1.41       -1.00     14.09 o 
  -8  11   1        0.34        4.45     14.60 o 
  -7  11   1        4.14       12.28     13.25 o 
  -6  11   1       22.92       32.30     14.60 o 
  -5  11   1        6.46       -3.67     11.10 o 
  -4  11   1       55.85       75.83     18.29 o 
  -3  11   1      103.02       82.05     21.84 o 
  -2  11   1        0.47        6.83     12.00 o 
  -1  11   1        9.52       20.19     14.06 o 
   0  11   1       44.56       58.91     22.25 o 
   1  11   1       65.33       99.26     23.25 o 
   2  11   1      102.63      111.30     24.20 o 
   3  11   1        7.41       11.86     12.95 o 
   4  11   1       21.46       33.93     13.65 o 
   5  11   1       49.82       35.21     15.18 o 
   6  11   1       68.50       75.44     19.29 o 
   7  11   1        1.22       -9.98     10.00 o 
   8  11   1       14.02        9.28     14.98 o 
   9  11   1        5.50       -4.94     16.36 o 
  10  11   1        0.03        3.35     15.65 o 
  11  11   1        0.12        5.48     16.60 o 
  -8  12   1       22.80       47.26     23.07 o 
  -7  12   1        6.45       16.35     14.95 o 
  -6  12   1        0.14        4.67     12.64 o 
  -5  12   1        0.10        0.66     11.79 o 
  -4  12   1        5.42       11.07     13.16 o 
  -3  12   1        2.25       19.98     16.17 o 
  -2  12   1       54.98       57.17     20.61 o 
  -1  12   1        7.06        7.15     24.73 o 
   0  12   1       80.81       72.12     22.51 o 
   1  12   1       26.85       31.34     16.23 o 
   2  12   1       12.08        7.29     15.31 o 
   3  12   1       27.99       31.86     17.98 o 
   4  12   1        8.82       -0.11     12.77 o 
   5  12   1        1.21        4.15     11.95 o 
   6  12   1        0.25       10.92     12.93 o 
   7  12   1        0.12       -0.02     13.74 o 
   8  12   1        0.37       -1.04     15.49 o 
  -4  13   1       13.81       18.58     16.21 o 
  -3  13   1       11.40       24.20     18.75 o 
  -2  13   1        0.42       13.53     16.47 o 
  -1  13   1        9.33       34.92     19.23 o 
   0  13   1       10.63       37.04     19.89 o 
   1  13   1        6.43       24.09     17.81 o 
   2  13   1        2.95       18.75     17.46 o 
   3  13   1        3.07       11.92     17.58 o 
   4  13   1        6.22       25.72     16.61 o 
 -20   0   2        7.25        2.62     27.09 o 
 -19   0   2      201.95      215.15     53.79 o 
 -18   0   2        3.19        1.70     23.55 o 
 -17   0   2       53.13       63.86     34.55 o 
 -16   0   2      173.41      106.00     38.08 o 
 -15   0   2       34.97       11.38     21.98 o 
 -14   0   2        5.02        1.78     10.45 o 
 -13   0   2       10.66        9.03      9.81 o 
 -12   0   2      822.12      969.52     44.08 o 
 -11   0   2     1216.75     1181.57     47.29 o 
 -10   0   2      295.83      316.08     23.09 o 
  -9   0   2       85.46       89.08     13.94 o 
  -8   0   2      493.69      601.93     30.57 o 
  -7   0   2       31.49       29.84      8.19 o 
  -6   0   2      271.55      227.86     15.57 o 
  -5   0   2     5667.20     6376.94    124.74 o 
  -4   0   2     4395.87     4559.73     91.17 o 
  -3   0   2       63.49       59.02      6.66 o 
  -2   0   2     8516.12     7618.46    136.77 o 
  -1   0   2     4436.72     3914.86    104.74 o 
   0   0   2     1720.25     1390.12     43.38 o 
   1   0   2    27510.62    27916.09    463.82 o 
   2   0   2     6416.40     6987.51    102.00 o 
   3   0   2     3789.97     3763.49     60.76 o 
   4   0   2     2442.33     2884.05     51.17 o 
   5   0   2      575.34      434.22     16.15 o 
   6   0   2     3699.32     3403.15     80.59 o 
   7   0   2      386.40      314.87     26.12 o 
   8   0   2       47.74       32.83     10.80 o 
   9   0   2     1018.62     1279.15     50.33 o 
  10   0   2       82.18       55.07     14.83 o 
  11   0   2      203.24      232.44     40.44 o 
  12   0   2      355.89      520.81     53.66 o 
  13   0   2       55.31       87.28     31.80 o 
  14   0   2        6.19       13.09     20.02 o 
  15   0   2       25.20       -1.18     17.53 o 
  16   0   2       18.49       31.80     26.17 o 
  17   0   2       13.65        9.68     20.54 o 
  18   0   2       10.84       39.00     27.35 o 
  19   0   2        0.69       16.75     25.26 o 
 -20   1   2       41.72       33.14     23.85 o 
 -19   1   2       12.38        0.71     17.03 o 
 -18   1   2        0.15       -5.22     16.25 o 
 -17   1   2      238.53      231.37     36.55 o 
 -16   1   2        8.53       -3.76     14.07 o 
 -15   1   2        1.34       -1.80      8.57 o 
 -14   1   2        7.39       -4.30     13.17 o 
 -13   1   2       59.18       81.20     20.95 o 
 -12   1   2        0.08        1.05      7.27 o 
 -11   1   2     1088.43     1282.08     41.19 o 
 -10   1   2      174.91      216.75     16.91 o 
  -9   1   2      308.80      311.21     17.73 o 
  -8   1   2      302.99      280.54     15.98 o 
  -7   1   2      874.94      855.00     36.77 o 
  -6   1   2      582.09      646.93     21.30 o 
  -5   1   2        1.16       -1.60      3.57 o 
  -3   1   2    43212.34    45811.41    628.13 o 
  -2   1   2     7775.28     7389.91    108.38 o 
  -1   1   2     4319.94     4264.54     66.09 o 
   1   1   2     6416.12     6626.73     74.73 o 
   2   1   2    21791.75    22529.00    239.55 o 
   3   1   2      637.75      653.93     14.23 o 
   4   1   2     1473.82     1473.67     23.80 o 
   5   1   2     2855.71     2899.26     42.95 o 
   6   1   2      114.53      134.48     10.22 o 
   7   1   2      915.09      901.16     26.02 o 
   8   1   2     2942.83     2674.10     61.81 o 
   9   1   2       34.76       59.57     12.05 o 
  10   1   2      581.36      609.20     29.49 o 
  11   1   2      114.06      170.89     20.05 o 
  12   1   2        6.79        3.26      9.45 o 
  13   1   2       57.61       68.14     26.89 o 
  14   1   2       43.24       53.61     19.42 o 
  15   1   2      208.87      209.57     33.07 o 
  16   1   2        0.11        6.83     13.34 o 
  17   1   2       15.63        8.63     14.44 o 
  18   1   2       31.48       80.11     24.31 o 
  19   1   2        3.62       -4.28     15.84 o 
 -19   2   2        0.04       15.08     19.09 o 
 -18   2   2       27.91       24.74     18.69 o 
 -17   2   2       87.15       72.94     32.45 o 
 -16   2   2      208.53      185.75     32.67 o 
 -15   2   2      135.94      150.67     29.58 o 
 -14   2   2        2.12        2.08     14.21 o 
 -13   2   2      433.62      477.89     37.99 o 
 -12   2   2        0.02       -5.22      9.98 o 
 -11   2   2        0.21       -1.23      6.47 o 
 -10   2   2      381.78      347.48     22.42 o 
  -9   2   2        0.99       -2.30      5.05 o 
  -8   2   2     2039.12     2028.07     47.04 o 
  -7   2   2     1598.08     1707.09     40.28 o 
  -6   2   2       21.72       38.10     20.27 o 
  -5   2   2        6.42       19.37      6.26 o 
  -4   2   2      621.69      581.17     18.06 o 
  -3   2   2     5636.35     5393.23     85.41 o 
  -2   2   2     8450.62     8014.64    102.13 o 
  -1   2   2      814.84      784.23     19.30 o 
   0   2   2      671.28      816.67     20.00 o 
   1   2   2       12.06        5.31      2.68 o 
   2   2   2    17594.02    17083.69    185.38 o 
   3   2   2    47090.89    47936.81    565.86 o 
   4   2   2       18.65       12.50      4.67 o 
   5   2   2     1423.73     1212.94     30.26 o 
   6   2   2      121.46       95.79     11.12 o 
   7   2   2      176.42      148.40     14.31 o 
   8   2   2       27.92       11.71     10.97 o 
   9   2   2     1310.51     1453.72     45.01 o 
  10   2   2       26.60       16.84      9.47 o 
  11   2   2       19.59        4.80      9.03 o 
  12   2   2       71.51       80.09     16.27 o 
  13   2   2        4.40       -9.00      9.19 o 
  14   2   2        0.42       -3.04     10.71 o 
  15   2   2       13.36       23.68     15.59 o 
  16   2   2        0.38       -7.56     12.44 o 
  17   2   2        5.28       33.13     18.57 o 
  18   2   2        5.17       16.18     16.28 o 
  19   2   2        0.05        0.88     25.97 o 
 -19   3   2       15.49       22.34     18.89 o 
 -18   3   2        4.39        0.35     20.68 o 
 -17   3   2        0.14        0.99     16.00 o 
 -16   3   2       79.02       57.98     21.17 o 
 -15   3   2      340.00      377.79     40.90 o 
 -14   3   2       21.44        9.50     15.21 o 
 -13   3   2      802.87      750.76     47.02 o 
 -12   3   2       48.05       10.28     13.48 o 
 -11   3   2        0.00      -10.17     12.17 o 
 -10   3   2        3.06       -1.10      6.07 o 
  -9   3   2      172.16      180.08     14.49 o 
  -8   3   2        3.65        2.12      5.25 o 
  -7   3   2      335.60      323.11     14.12 o 
  -6   3   2       50.46       56.80      6.78 o 
  -5   3   2      333.90      249.23     11.21 o 
  -4   3   2      569.36      573.99     16.08 o 
  -3   3   2      109.64      116.07      6.75 o 
  -2   3   2     1398.71     1332.18     37.50 o 
  -1   3   2      474.58      386.68     15.01 o 
   0   3   2      334.21      327.67     17.87 o 
   1   3   2     4393.23     4052.30     70.65 o 
   2   3   2     1710.29     1771.61     33.39 o 
   3   3   2     2582.96     2512.81     34.02 o 
   4   3   2       12.63       14.69      4.85 o 
   5   3   2     2219.21     2524.34     54.45 o 
   6   3   2       34.03       58.38     10.07 o 
   7   3   2      242.76      228.87     16.91 o 
   8   3   2      131.59      126.94     15.03 o 
   9   3   2      502.38      537.54     27.61 o 
  10   3   2       26.44       16.64      9.80 o 
  11   3   2      215.41      239.44     23.44 o 
  12   3   2       15.32       17.53     11.54 o 
  13   3   2       34.09       27.33     12.42 o 
  14   3   2       65.12       66.21     16.63 o 
  15   3   2        3.59       -2.34     11.35 o 
  16   3   2        0.02       -1.68     21.26 o 
  17   3   2        8.59       33.35     17.65 o 
  18   3   2        8.86       -3.81     14.80 o 
 -19   4   2        8.09       17.23     20.02 o 
 -18   4   2        0.53       -0.70     15.76 o 
 -17   4   2       15.55       26.99     20.11 o 
 -16   4   2       19.04       -3.99     14.90 o 
 -15   4   2        0.37        7.69     15.14 o 
 -14   4   2       20.41       29.87     18.14 o 
 -13   4   2      193.70      228.32     31.74 o 
 -12   4   2      405.17      462.88     36.69 o 
 -11   4   2       11.19       34.26     15.50 o 
 -10   4   2        0.30        0.33     10.31 o 
  -9   4   2       21.54       36.79     10.17 o 
  -8   4   2       25.86       70.25     11.01 o 
  -7   4   2      300.62      358.68     15.06 o 
  -6   4   2      625.32      697.98     20.58 o 
  -5   4   2       20.88       43.31      6.55 o 
  -4   4   2      204.78      175.27      9.03 o 
  -3   4   2       89.58       79.38      6.41 o 
  -2   4   2      153.75      159.63      8.57 o 
  -1   4   2      832.01      710.10     17.20 o 
   0   4   2      902.72      963.39     28.09 o 
   1   4   2     2131.09     2179.39     47.84 o 
   2   4   2     2739.19     2617.83     46.52 o 
   3   4   2     2321.06     2419.73     40.39 o 
   4   4   2       24.79       41.59      6.32 o 
   5   4   2       45.15       27.77     20.06 o 
   6   4   2     5220.33     4698.35     90.18 o 
   7   4   2        3.16        9.78      7.75 o 
   8   4   2       99.69      127.93     15.91 o 
   9   4   2      129.09      130.86     16.82 o 
  10   4   2      195.94      212.12     21.65 o 
  11   4   2       14.05       17.25     11.27 o 
  12   4   2       60.49       46.53     14.57 o 
  13   4   2      390.93      358.21     29.63 o 
  14   4   2        0.51       -2.88     10.30 o 
  15   4   2       40.57       35.03     14.67 o 
  16   4   2        0.00        5.15     13.85 o 
  17   4   2       41.84       43.35     21.63 o 
  18   4   2        1.91       -8.94     15.32 o 
 -18   5   2        7.49       17.59     20.54 o 
 -17   5   2       21.03       17.67     19.49 o 
 -16   5   2        2.44        7.49     17.35 o 
 -15   5   2        4.02       13.22     15.94 o 
 -14   5   2        9.23      -10.89     17.73 o 
 -13   5   2      289.28      276.49     35.10 o 
 -12   5   2      312.33      279.73     48.03 o 
 -11   5   2      411.61      380.25     33.25 o 
 -10   5   2      183.29      128.52     17.62 o 
  -9   5   2        3.20        0.10      7.62 o 
  -8   5   2       22.92       19.37      8.59 o 
  -7   5   2      214.30      269.59     13.88 o 
  -6   5   2      387.50      428.78     16.82 o 
  -5   5   2     1415.66     1338.60     27.87 o 
  -4   5   2       11.61        9.01      4.37 o 
  -3   5   2      303.98      371.55     14.30 o 
  -2   5   2      194.08      218.60     10.83 o 
  -1   5   2      278.07      233.10     12.65 o 
   0   5   2     1391.94     1383.74     28.61 o 
   1   5   2     1347.67     1327.95     37.61 o 
   2   5   2      470.49      567.82     19.88 o 
   3   5   2     1001.41      916.99     26.47 o 
   4   5   2     1012.01      993.03     28.44 o 
   5   5   2      241.81      168.65     13.79 o 
   6   5   2      513.08      573.59     26.29 o 
   7   5   2       43.82       47.53     11.05 o 
   8   5   2       57.25       47.44     12.09 o 
   9   5   2       81.98      109.81     17.06 o 
  10   5   2        3.02       -1.20      9.99 o 
  11   5   2       97.41      135.23     20.14 o 
  12   5   2       85.55       74.45     17.21 o 
  13   5   2      285.63      275.18     28.65 o 
  14   5   2       13.92        2.45     11.04 o 
  15   5   2        0.09       12.62     13.62 o 
  16   5   2       74.39       85.32     20.50 o 
  17   5   2        0.04       -5.56     13.98 o 
  18   5   2        0.85       16.55     18.08 o 
 -17   6   2        0.01      -15.29     14.34 o 
 -16   6   2        6.63       31.08     19.63 o 
 -15   6   2        0.00        4.53     16.00 o 
 -14   6   2      241.61      251.30     36.41 o 
 -13   6   2       30.95       30.53     18.65 o 
 -12   6   2       98.57      127.16     25.42 o 
 -11   6   2        1.45       -3.62      8.54 o 
 -10   6   2      212.67      195.27     20.65 o 
  -9   6   2        2.77        4.46      8.95 o 
  -8   6   2      647.88      676.82     30.98 o 
  -7   6   2      315.88      341.08     21.57 o 
  -6   6   2      103.88      122.76     11.11 o 
  -5   6   2        2.94        2.28      4.33 o 
  -4   6   2        2.68        1.91      4.20 o 
  -3   6   2      915.33      811.52     23.34 o 
  -2   6   2      478.01      543.74     18.34 o 
  -1   6   2       22.18       23.38      5.46 o 
   0   6   2       41.57       53.85      7.02 o 
   1   6   2      199.35      214.73     14.22 o 
   2   6   2     1869.93     2057.04     44.55 o 
   3   6   2      248.10      235.33     16.72 o 
   4   6   2      770.65      836.46     27.41 o 
   5   6   2        9.91        8.92      6.49 o 
   6   6   2        9.08       -2.65      8.41 o 
   7   6   2      179.49      192.51     19.26 o 
   8   6   2       53.45       56.60     13.35 o 
   9   6   2      221.42      267.06     30.40 o 
  10   6   2      399.86      446.51     29.49 o 
  11   6   2       90.34       89.09     18.06 o 
  12   6   2       25.06        9.36     11.98 o 
  13   6   2       17.11       14.88     12.88 o 
  14   6   2       27.06       34.69     15.02 o 
  15   6   2       18.73       15.31     13.82 o 
  16   6   2       14.50        1.33     13.51 o 
  17   6   2        2.62       18.35     16.87 o 
 -17   7   2        9.19       30.08     18.66 o 
 -16   7   2        7.77        3.23     16.05 o 
 -15   7   2       10.01        6.38     15.09 o 
 -14   7   2        0.47       22.75     15.53 o 
 -13   7   2        1.10        4.08     12.48 o 
 -12   7   2      121.44      157.37     22.20 o 
 -11   7   2       26.44       67.90     15.87 o 
 -10   7   2      169.02      151.74     19.99 o 
  -9   7   2      859.14     1096.11     42.39 o 
  -8   7   2       27.15       25.39     10.38 o 
  -7   7   2       43.22       74.98     13.53 o 
  -6   7   2      654.88      697.04     26.25 o 
  -5   7   2      293.93      298.30     14.73 o 
  -4   7   2      408.59      387.04     16.07 o 
  -3   7   2       58.62       81.73      9.57 o 
  -2   7   2      529.84      410.17     17.65 o 
  -1   7   2       23.30       42.39     10.15 o 
   0   7   2        7.91       -3.68      5.64 o 
   1   7   2      368.29      362.43     20.99 o 
   2   7   2        9.37        6.72      6.91 o 
   3   7   2      115.22       67.71     12.25 o 
   4   7   2      650.32      657.89     25.61 o 
   5   7   2        0.55       10.65      7.20 o 
   6   7   2       29.89       28.91      9.19 o 
   7   7   2      125.92      152.94     19.09 o 
   8   7   2      723.00      697.74     34.42 o 
   9   7   2      492.25      498.70     30.37 o 
  10   7   2      114.04      126.62     20.68 o 
  11   7   2      174.10      224.78     26.15 o 
  12   7   2      435.86      364.65     32.05 o 
  13   7   2       41.07       50.73     17.14 o 
  14   7   2       26.45       21.36     14.29 o 
  15   7   2        9.73        2.83     12.43 o 
  16   7   2        3.94        1.52     13.35 o 
 -16   8   2        4.84       -2.96     15.66 o 
 -15   8   2        0.60       -1.14     15.59 o 
 -14   8   2       50.73       25.13     22.25 o 
 -13   8   2        0.92       17.88     16.07 o 
 -12   8   2        8.51       13.80     14.86 o 
 -11   8   2      124.83       78.90     23.45 o 
 -10   8   2       15.28       -1.33     11.01 o 
  -9   8   2       38.74       12.87     15.38 o 
  -8   8   2       47.06      101.30     22.58 o 
  -7   8   2       65.83       40.00     16.55 o 
  -6   8   2      408.16      446.77     28.39 o 
  -5   8   2       42.79       29.05     11.19 o 
  -4   8   2      214.38      199.87     17.18 o 
  -3   8   2      478.34      509.58     27.36 o 
  -2   8   2        0.31        0.80      9.33 o 
  -1   8   2       31.52       21.32     12.24 o 
   0   8   2       58.38       42.69     18.91 o 
   1   8   2       79.68       47.77     11.33 o 
   2   8   2      306.81      349.84     22.22 o 
   3   8   2       81.87       87.71     14.35 o 
   4   8   2       80.21      112.91     14.51 o 
   5   8   2        0.31       -3.30      6.30 o 
   6   8   2        6.08        6.93      8.05 o 
   7   8   2       91.67       91.98     16.54 o 
   8   8   2      556.83      450.48     29.79 o 
   9   8   2        0.83       -1.77     11.13 o 
  10   8   2        0.06        4.82     11.33 o 
  11   8   2      188.68      214.74     26.75 o 
  12   8   2        0.01       -1.08     11.79 o 
  13   8   2       25.19       22.62     15.03 o 
  14   8   2       25.75       34.21     16.20 o 
  15   8   2        2.85       13.63     15.18 o 
 -14   9   2        0.58       18.83     18.64 o 
 -13   9   2       31.44       36.22     22.11 o 
 -12   9   2        2.93        3.92     15.58 o 
 -11   9   2       54.99       77.06     22.92 o 
 -10   9   2      358.94      399.95     43.66 o 
  -9   9   2        1.07        9.21     13.58 o 
  -8   9   2       16.83       14.57     13.13 o 
  -7   9   2       17.86        7.19     10.08 o 
  -6   9   2       30.60       24.81     12.56 o 
  -5   9   2       13.04       24.50     14.01 o 
  -4   9   2       13.66       15.11     11.06 o 
  -3   9   2       13.97       20.52     13.94 o 
  -2   9   2      590.17      678.60     42.89 o 
  -1   9   2      179.91      185.44     26.89 o 
   0   9   2       59.71       56.80     12.69 o 
   1   9   2       63.88       68.15     13.61 o 
   2   9   2       86.57       87.00     14.37 o 
   3   9   2        8.94        8.66      8.51 o 
   4   9   2      105.56      103.35     14.83 o 
   5   9   2        0.44        6.32      8.23 o 
   6   9   2       18.01       34.63     11.10 o 
   7   9   2       55.07       61.05     13.95 o 
   8   9   2      158.98      146.26     21.41 o 
   9   9   2        4.73       -2.09     11.11 o 
  10   9   2        6.98        0.25     10.73 o 
  11   9   2        2.71       14.26     13.12 o 
  12   9   2       35.94       45.43     17.21 o 
  13   9   2        0.46        5.73     13.86 o 
  14   9   2        9.12        4.81     14.80 o 
 -13  10   2        7.25       15.67     18.94 o 
 -12  10   2        2.18       16.94     16.59 o 
 -11  10   2        0.30       28.95     18.14 o 
 -10  10   2       33.63       33.29     19.23 o 
  -9  10   2        1.70       12.24     13.97 o 
  -8  10   2        3.78        2.04     13.05 o 
  -7  10   2       67.93       71.33     17.57 o 
  -6  10   2       52.67       56.17     16.02 o 
  -5  10   2       35.77       41.91     14.48 o 
  -4  10   2       70.93       48.70     14.99 o 
  -3  10   2       61.70       38.97     16.40 o 
  -2  10   2       51.94       58.56     17.94 o 
  -1  10   2       49.43       55.01     17.66 o 
   0  10   2       43.07       21.40     12.77 o 
   1  10   2      213.64      226.34     31.48 o 
   2  10   2       95.10      103.05     22.35 o 
   3  10   2      116.28      157.54     27.77 o 
   4  10   2      155.36      184.01     24.70 o 
   5  10   2        0.00       -5.09     10.62 o 
   6  10   2      157.97      162.16     24.54 o 
   7  10   2        1.18       -3.50     10.27 o 
   8  10   2       17.00       15.08     14.99 o 
   9  10   2        0.06       10.51     16.58 o 
  10  10   2        6.17       12.56     15.56 o 
  11  10   2        5.84        0.97     13.72 o 
  12  10   2        2.76        6.69     17.73 o 
 -11  11   2       31.41       65.35     23.93 o 
 -10  11   2        5.53        7.75     16.17 o 
  -9  11   2       23.51       12.17     16.96 o 
  -8  11   2       15.43       -2.54     14.29 o 
  -7  11   2       30.13       42.11     16.13 o 
  -6  11   2        2.55        9.92     13.30 o 
  -5  11   2        5.20        1.48     10.82 o 
  -4  11   2       42.38       41.27     15.18 o 
  -3  11   2        3.92       16.60     14.03 o 
  -2  11   2       55.46       67.29     20.08 o 
  -1  11   2       30.07       42.35     16.73 o 
   0  11   2        1.65       22.13     14.71 o 
   1  11   2        5.58       13.67     13.48 o 
   2  11   2        0.03       17.35     13.89 o 
   3  11   2        2.61       16.88     13.77 o 
   4  11   2       20.18       19.99     13.66 o 
   5  11   2        4.26        6.48     10.64 o 
   6  11   2        3.07       14.03     13.55 o 
   7  11   2       34.88       18.18     14.54 o 
   8  11   2       22.74       30.16     19.34 o 
   9  11   2        0.17        2.72     15.26 o 
  10  11   2        3.27       12.32     17.15 o 
  -8  12   2        8.48       15.99     18.78 o 
  -7  12   2        0.10       18.33     15.43 o 
  -6  12   2        3.91       10.12     14.71 o 
  -5  12   2       13.08       26.77     16.23 o 
  -4  12   2        2.01       -4.75     12.61 o 
  -3  12   2        0.05       19.04     15.40 o 
  -2  12   2        0.44       11.21     14.08 o 
  -1  12   2       64.85       84.76     26.89 o 
   0  12   2        5.63       10.01     14.39 o 
   1  12   2        2.26       15.55     15.25 o 
   2  12   2        9.79        9.85     15.14 o 
   3  12   2       16.04       24.40     17.77 o 
   4  12   2        0.15       13.95     13.77 o 
   5  12   2        4.81       13.00     13.84 o 
   6  12   2       14.99       26.71     15.65 o 
   7  12   2        0.04       -9.83     14.40 o 
   8  12   2       26.03       29.14     22.42 o 
  -4  13   2        0.07        2.88     13.87 o 
  -3  13   2        1.60       12.90     17.38 o 
  -2  13   2       24.04       27.81     18.60 o 
  -1  13   2       65.68       94.21     26.32 o 
   0  13   2        1.80       18.20     16.60 o 
   1  13   2        0.24       19.99     16.32 o 
   2  13   2        1.88       24.52     18.58 o 
   3  13   2        3.84       10.26     14.67 o 
 -20   1   3        1.13       11.65     19.09 o 
 -19   1   3        6.80       -0.71     17.81 o 
 -18   1   3        2.20      -11.42     14.98 o 
 -17   1   3      128.03      125.30     29.72 o 
 -16   1   3       15.61        2.50     14.81 o 
 -15   1   3       72.67      100.30     18.49 o 
 -14   1   3       17.70        2.43      9.73 o 
 -13   1   3      263.55      270.70     21.65 o 
 -12   1   3       62.72       62.24     10.84 o 
 -11   1   3      218.76      277.75     16.58 o 
 -10   1   3        8.04       15.62      7.90 o 
  -9   1   3        0.03       14.82      6.67 o 
  -8   1   3      294.99      277.50     16.29 o 
  -7   1   3      920.43      965.68     29.17 o 
  -6   1   3       65.41       73.51      8.95 o 
  -5   1   3      659.03      713.15     18.90 o 
  -4   1   3     2667.48     2678.65     42.94 o 
  -3   1   3     2971.69     2964.05     44.73 o 
  -2   1   3    13117.62    13130.85    187.06 o 
  -1   1   3     4266.44     4044.85     64.77 o 
   0   1   3    13206.40    13102.96    187.07 o 
   1   1   3      936.73      748.36     11.32 o 
   2   1   3    15016.98    14329.17    142.67 o 
   3   1   3     2761.25     2772.57     34.66 o 
   4   1   3      489.35      515.70     12.12 o 
   5   1   3     1364.02     1240.23     21.48 o 
   6   1   3      563.91      532.94     13.77 o 
   7   1   3      222.74      230.70     14.00 o 
   8   1   3      151.92      138.40     12.71 o 
   9   1   3      891.61      792.85     27.56 o 
  10   1   3        1.06        0.46      7.41 o 
  11   1   3      496.14      418.59     26.75 o 
  12   1   3       68.67       49.56     13.82 o 
  13   1   3       39.55       38.16     13.03 o 
  14   1   3       14.08        6.34     12.80 o 
  15   1   3        1.77       -2.21     12.17 o 
  16   1   3        1.04        6.11     12.58 o 
  17   1   3       38.94       42.61     19.63 o 
  18   1   3       51.59       44.92     20.55 o 
  19   1   3        0.48       -0.82     17.02 o 
 -19   2   3        9.38       11.97     17.83 o 
 -18   2   3       50.01       76.43     25.66 o 
 -17   2   3       34.88       34.71     20.50 o 
 -16   2   3      117.80      132.41     21.30 o 
 -15   2   3        0.45       -9.26     13.39 o 
 -14   2   3      176.55      261.78     33.64 o 
 -13   2   3      710.82      697.32     44.57 o 
 -12   2   3      112.99      119.31     22.81 o 
 -11   2   3      323.23      336.98     20.83 o 
 -10   2   3       39.57       48.93     10.23 o 
  -9   2   3      574.35      641.99     25.66 o 
  -8   2   3      831.07      879.49     29.00 o 
  -7   2   3     2292.58     2315.83     63.31 o 
  -6   2   3        0.36       -0.10      4.19 o 
  -5   2   3      465.93      470.37     17.57 o 
  -4   2   3      452.61      513.70     17.63 o 
  -3   2   3      195.56      186.82     10.04 o 
  -2   2   3     3729.09     3751.22     52.87 o 
  -1   2   3    16730.87    16467.36    202.91 o 
   0   2   3      166.39      218.71     11.13 o 
   1   2   3        0.93        2.75      2.84 o 
   2   2   3     1044.27      944.57     14.76 o 
   3   2   3      598.95      546.17     11.96 o 
   4   2   3    12770.33    12449.08    128.78 o 
   5   2   3        2.14        0.16      2.33 o 
   6   2   3       30.08       38.25      7.09 o 
   7   2   3        7.00        3.27      6.17 o 
   8   2   3     1741.06     1939.39     51.45 o 
   9   2   3       16.44       28.43      9.94 o 
  10   2   3      278.23      246.23     21.92 o 
  11   2   3        2.68        0.34      9.97 o 
  12   2   3       36.19       23.75     12.01 o 
  13   2   3        0.38        4.64     10.92 o 
  14   2   3       27.84       10.10     11.20 o 
  15   2   3        0.16       -1.19     11.91 o 
  16   2   3       79.89       59.52     22.25 o 
  17   2   3        1.87       -5.39     14.48 o 
  18   2   3        5.48       16.10     17.21 o 
  19   2   3        0.56       12.64     23.68 o 
 -19   3   3        0.00        9.91     21.79 o 
 -18   3   3       26.51       17.65     18.17 o 
 -17   3   3        0.01        3.29     15.17 o 
 -16   3   3      151.19      181.06     31.97 o 
 -15   3   3       13.37        9.00     15.45 o 
 -14   3   3      574.38      578.67     43.44 o 
 -13   3   3       51.50       47.38     18.02 o 
 -12   3   3       75.61       52.75     17.71 o 
 -11   3   3        2.88       -1.75      9.80 o 
 -10   3   3      301.95      323.81     19.57 o 
  -9   3   3        0.24        0.71      5.89 o 
  -8   3   3     3500.68     3640.19     72.37 o 
  -7   3   3       81.72      112.24     13.75 o 
  -6   3   3     1539.98     1452.23     36.64 o 
  -5   3   3       38.49       32.53      6.81 o 
  -4   3   3     3177.14     3280.56     61.04 o 
  -3   3   3      841.80      811.08     19.80 o 
  -2   3   3    10334.13     9978.46    174.10 o 
  -1   3   3       10.24       25.56      5.75 o 
   0   3   3     1363.58     1384.45     32.35 o 
   1   3   3      591.72      566.10     15.88 o 
   2   3   3        8.04        4.29      2.67 o 
   3   3   3      423.23      372.44     10.54 o 
   4   3   3      241.97      224.67     12.17 o 
   5   3   3       69.88       80.46      9.14 o 
   6   3   3      147.23      151.98     12.51 o 
   7   3   3      442.07      312.60     19.47 o 
   8   3   3      245.01      271.33     19.32 o 
   9   3   3      600.61      554.42     27.87 o 
  10   3   3       65.45       75.90     15.05 o 
  11   3   3      112.19      154.22     20.04 o 
  12   3   3       97.94       97.65     17.91 o 
  13   3   3       15.56        9.52     11.51 o 
  14   3   3        2.15        4.41     10.72 o 
  15   3   3        7.54       -1.91     10.62 o 
  16   3   3      128.06      171.68     32.60 o 
  17   3   3        4.58       13.78     15.76 o 
  18   3   3        4.73        7.60     21.33 o 
 -19   4   3        0.23        3.21     18.25 o 
 -18   4   3       24.03       27.57     23.10 o 
 -17   4   3       10.39       22.20     18.29 o 
 -16   4   3        0.03       -1.24     14.90 o 
 -15   4   3        1.05        2.93     14.44 o 
 -14   4   3      357.31      287.40     35.58 o 
 -13   4   3     1109.03     1086.68     57.64 o 
 -12   4   3       80.29       97.53     23.03 o 
 -11   4   3      192.03      149.04     24.18 o 
 -10   4   3       24.94       20.60     12.26 o 
  -9   4   3      322.75      323.89     19.67 o 
  -8   4   3        0.60        0.28      5.65 o 
  -7   4   3        2.92       -7.49      4.99 o 
  -6   4   3        9.97       38.70      8.30 o 
  -5   4   3     5238.88     5244.89     78.03 o 
  -4   4   3     6335.43     6228.41     78.48 o 
  -3   4   3      257.49      232.12      9.43 o 
  -2   4   3      110.33      103.52      7.23 o 
  -1   4   3       23.96       19.83      5.84 o 
   0   4   3      538.36      578.58     21.34 o 
   1   4   3       89.29      104.03     10.85 o 
   2   4   3      940.59      922.24     24.48 o 
   3   4   3      109.45      128.28      7.54 o 
   4   4   3        0.94        1.67      2.77 o 
   5   4   3     9900.05    10121.77    141.61 o 
   6   4   3     9689.36     9150.24    132.39 o 
   7   4   3        2.89        4.54      7.53 o 
   8   4   3      153.87      190.23     23.87 o 
   9   4   3      147.19      186.52     19.24 o 
  10   4   3        3.51       10.35      9.93 o 
  11   4   3        1.09       -3.52      9.09 o 
  12   4   3       48.12       74.33     16.45 o 
  13   4   3      146.32      145.99     21.88 o 
  14   4   3       50.97       81.92     18.15 o 
  15   4   3        6.08       11.44     11.68 o 
  16   4   3        3.62       12.27     13.00 o 
  17   4   3       16.99       13.27     37.10 o 
  18   4   3        0.35        6.88     15.59 o 
 -18   5   3       14.22       15.35     18.75 o 
 -17   5   3        0.09        2.30     16.88 o 
 -16   5   3      118.50      143.86     31.28 o 
 -15   5   3        1.15        3.23     15.64 o 
 -14   5   3        1.67        4.57     14.79 o 
 -13   5   3      335.18      325.40     37.58 o 
 -12   5   3      122.90      139.52     27.09 o 
 -11   5   3      243.06      235.96     29.66 o 
 -10   5   3      379.35      301.30     29.41 o 
  -9   5   3        1.99       -1.90      9.24 o 
  -8   5   3      141.26      150.09     17.15 o 
  -7   5   3      111.45       99.45     10.15 o 
  -6   5   3     1306.03     1471.26     33.71 o 
  -5   5   3      294.26      252.50     11.83 o 
  -4   5   3      842.20      766.74     19.63 o 
  -3   5   3      172.14      168.52     12.26 o 
  -2   5   3      837.69      910.47     22.08 o 
  -1   5   3     1373.82     1335.38     27.08 o 
   0   5   3       11.10        9.96      6.39 o 
   1   5   3      768.77      664.43     25.83 o 
   2   5   3       98.40      110.80     10.66 o 
   3   5   3      802.60      976.91     27.84 o 
   4   5   3      784.42      710.84     17.81 o 
   5   5   3       45.93       26.66      4.74 o 
   6   5   3       32.61       37.22     11.55 o 
   7   5   3      734.35      763.18     32.18 o 
   8   5   3       66.01       83.62     14.93 o 
   9   5   3      236.42      260.75     23.11 o 
  10   5   3      160.51      170.74     20.93 o 
  11   5   3       35.89       20.10     12.01 o 
  12   5   3       42.04       57.07     16.05 o 
  13   5   3       47.91       36.44     13.86 o 
  14   5   3       60.65       64.48     16.85 o 
  15   5   3       25.09       11.42     12.64 o 
  16   5   3        3.84        7.57     14.15 o 
  17   5   3        0.39       26.28     15.09 o 
 -17   6   3        2.70      -15.85     14.88 o 
 -16   6   3       36.69       44.02     22.64 o 
 -15   6   3        0.41       -3.49     14.70 o 
 -14   6   3        0.00        9.19     15.31 o 
 -13   6   3       60.55       90.10     23.35 o 
 -12   6   3       78.67      107.41     24.74 o 
 -11   6   3      496.62      470.94     37.75 o 
 -10   6   3      425.56      424.56     35.20 o 
  -9   6   3      180.89      193.02     19.78 o 
  -8   6   3      122.71       63.77     12.65 o 
  -7   6   3      314.36      317.35     16.26 o 
  -6   6   3        1.16        1.03      5.12 o 
  -5   6   3      711.04      812.30     22.16 o 
  -4   6   3       58.54       34.50      6.07 o 
  -3   6   3      165.42      170.98     11.47 o 
  -2   6   3      323.80      323.99     13.54 o 
  -1   6   3       90.81      109.76     10.82 o 
   0   6   3      376.96      395.73     13.91 o 
   1   6   3       87.50       87.75     12.98 o 
   2   6   3        5.57        2.42      4.92 o 
   3   6   3       25.64       27.59      7.28 o 
   4   6   3       27.52       11.68      5.47 o 
   5   6   3      141.27      137.60     14.07 o 
   6   6   3       21.09        5.50      8.48 o 
   7   6   3      271.84      287.58     22.79 o 
   8   6   3      695.56      582.79     31.21 o 
   9   6   3     1418.30     1396.11     49.64 o 
  10   6   3       25.72       22.26     11.68 o 
  11   6   3      226.96      202.45     24.80 o 
  12   6   3      319.01      237.29     26.44 o 
  13   6   3        4.09       19.10     12.64 o 
  14   6   3        0.48        9.18     11.44 o 
  15   6   3        6.44       17.12     13.54 o 
  16   6   3        3.57        9.04     14.93 o 
  17   6   3        4.15        0.06     13.74 o 
 -17   7   3        2.40        0.58     17.10 o 
 -16   7   3       10.40       15.35     19.79 o 
 -15   7   3        3.63        8.18     17.30 o 
 -14   7   3        3.50       15.06     17.26 o 
 -13   7   3       17.16       -1.27     14.75 o 
 -12   7   3       84.42       78.94     22.56 o 
 -11   7   3        0.14       -1.41     12.37 o 
 -10   7   3      370.76      401.02     37.35 o 
  -9   7   3        4.25       -2.53      8.42 o 
  -8   7   3      108.81       84.04     14.73 o 
  -7   7   3       88.05      158.97     17.08 o 
  -6   7   3       14.66       35.03      8.75 o 
  -5   7   3       11.78        5.43      6.16 o 
  -4   7   3       18.16        7.04      6.42 o 
  -3   7   3      388.96      378.84     22.29 o 
  -2   7   3       19.24       11.09      7.63 o 
  -1   7   3      100.43      116.28     15.07 o 
   0   7   3      395.28      403.47     23.36 o 
   1   7   3      254.49      246.10     16.01 o 
   2   7   3        0.77        3.35      6.07 o 
   3   7   3       28.71       27.59      8.15 o 
   4   7   3       24.78       20.59      8.14 o 
   5   7   3      111.82      134.59     14.74 o 
   6   7   3        2.03        0.17      7.11 o 
   7   7   3      142.13      133.69     18.19 o 
   8   7   3       33.98       24.82     11.79 o 
   9   7   3      108.20      135.32     20.25 o 
  10   7   3      171.99      206.59     24.81 o 
  11   7   3      124.37      163.95     23.77 o 
  12   7   3        4.15        2.54     10.65 o 
  13   7   3       30.40        5.77     11.87 o 
  14   7   3        3.44       -1.28     11.46 o 
  15   7   3       14.39       19.38     15.13 o 
  16   7   3        7.14        9.34     14.91 o 
 -16   8   3        1.99       -5.05     20.81 o 
 -15   8   3        6.45        8.56     17.48 o 
 -14   8   3        1.10       -2.73     16.63 o 
 -13   8   3        1.03        5.30     16.83 o 
 -12   8   3        1.83        2.82     15.00 o 
 -11   8   3      120.42      123.28     27.31 o 
 -10   8   3       59.11       47.02     23.75 o 
  -9   8   3      404.17      315.69     35.78 o 
  -8   8   3       76.16       51.00     18.13 o 
  -7   8   3      121.89      116.57     23.16 o 
  -6   8   3       70.94       70.24     15.01 o 
  -5   8   3      242.40      233.53     18.00 o 
  -4   8   3      119.98      101.00     13.28 o 
  -3   8   3       14.63       20.67      9.38 o 
  -2   8   3       13.86        7.14      8.08 o 
  -1   8   3        9.40        1.89      7.24 o 
   0   8   3       53.12       45.56     11.64 o 
   1   8   3       54.69       64.56     10.77 o 
   2   8   3       14.86       25.95     10.01 o 
   3   8   3      129.58      137.63     17.44 o 
   4   8   3      126.47      125.04     15.08 o 
   5   8   3        0.39        0.42      7.17 o 
   6   8   3       12.83       16.23      9.00 o 
   7   8   3       96.12       68.36     15.79 o 
   8   8   3       28.27       26.66     12.37 o 
   9   8   3      296.16      251.76     26.14 o 
  10   8   3        1.87        5.86     11.52 o 
  11   8   3       32.81       35.58     14.83 o 
  12   8   3       19.50        7.63     13.28 o 
  13   8   3        1.82        3.83     12.31 o 
  14   8   3       15.99       25.98     15.52 o 
  15   8   3        3.32       10.73     14.82 o 
 -14   9   3        9.78       10.99     16.53 o 
 -13   9   3        0.55        1.03     12.99 o 
 -12   9   3        0.77       -0.68     14.59 o 
 -11   9   3        1.26        3.99     15.70 o 
 -10   9   3       17.56       16.52     15.31 o 
  -9   9   3      175.11      194.07     31.99 o 
  -8   9   3        8.34        5.89     12.61 o 
  -7   9   3      367.32      354.93     37.69 o 
  -6   9   3       81.34      147.92     21.54 o 
  -5   9   3        0.93        8.93     10.52 o 
  -4   9   3        6.52        8.22     10.31 o 
  -3   9   3      369.47      404.79     26.19 o 
  -2   9   3        0.11        5.44      8.14 o 
  -1   9   3       26.92       14.69     11.08 o 
   0   9   3        0.26       -2.08      7.55 o 
   1   9   3        3.30        2.87      8.05 o 
   2   9   3       54.60       58.30     12.89 o 
   3   9   3      105.63      108.20     17.82 o 
   4   9   3       88.89       75.66     13.05 o 
   5   9   3        4.68        4.44      8.57 o 
   6   9   3       64.79       75.76     14.35 o 
   7   9   3       30.83       30.87     11.72 o 
   8   9   3       50.67       61.21     15.70 o 
   9   9   3        2.96        4.25     11.55 o 
  10   9   3       28.84       34.73     15.03 o 
  11   9   3       58.58       31.86     15.34 o 
  12   9   3       11.06       -7.52     12.74 o 
  13   9   3        1.76       11.11     14.84 o 
 -13  10   3        0.23       23.11     19.95 o 
 -12  10   3       12.65       -0.03     27.15 o 
 -11  10   3       11.11        6.67     15.26 o 
 -10  10   3        2.10        6.77     14.05 o 
  -9  10   3        0.03       12.69     15.12 o 
  -8  10   3       63.91       48.58     19.84 o 
  -7  10   3       21.70       14.27     12.54 o 
  -6  10   3      153.67      175.10     24.64 o 
  -5  10   3        0.50       -2.41     10.31 o 
  -4  10   3       28.76       21.39     12.08 o 
  -3  10   3      174.74      179.43     28.61 o 
  -2  10   3        5.81       27.55     13.93 o 
  -1  10   3       10.38       11.10     12.26 o 
   0  10   3       19.72       14.60     12.33 o 
   1  10   3       16.02       24.54     13.73 o 
   2  10   3      125.57      123.80     24.38 o 
   3  10   3       76.42       88.91     22.04 o 
   4  10   3       32.94       30.45     16.59 o 
   5  10   3        2.36        5.81     11.15 o 
   6  10   3      138.51      158.20     24.26 o 
   7  10   3        7.01       10.58     11.80 o 
   8  10   3        0.16        8.52     15.00 o 
   9  10   3        0.09       -2.30     15.77 o 
  10  10   3       23.44       34.40     19.44 o 
  11  10   3       38.46       47.44     19.90 o 
  12  10   3       11.17        9.75     18.59 o 
 -11  11   3        0.13      -12.73     14.52 o 
 -10  11   3        8.02       14.09     16.16 o 
  -9  11   3        4.63        1.18     14.98 o 
  -8  11   3       51.27       67.34     22.80 o 
  -7  11   3       91.71       72.27     19.50 o 
  -6  11   3        0.22       11.95     12.29 o 
  -5  11   3       34.03       39.33     15.45 o 
  -4  11   3        0.47        6.65     11.74 o 
  -3  11   3      352.49      427.46     39.35 o 
  -2  11   3        0.74       16.27     14.09 o 
  -1  11   3      150.02      178.28     30.40 o 
   0  11   3        2.81        0.52     11.94 o 
   1  11   3        3.34       12.05     13.23 o 
   2  11   3       20.40       15.53     13.99 o 
   3  11   3        2.07        1.51     12.59 o 
   4  11   3        0.69       -5.36      9.79 o 
   5  11   3        5.08       13.40     12.07 o 
   6  11   3        3.15       18.59     13.10 o 
   7  11   3        5.80        5.75     12.47 o 
   8  11   3       16.31       28.02     17.56 o 
   9  11   3        1.50        0.09     14.03 o 
  10  11   3       11.82        9.07     17.68 o 
  -8  12   3        0.15       -4.38     14.80 o 
  -7  12   3        0.97       12.57     13.49 o 
  -6  12   3        6.29       14.88     13.80 o 
  -5  12   3        3.58        1.50     13.78 o 
  -4  12   3      137.53      144.06     25.75 o 
  -3  12   3        2.26        7.37     14.12 o 
  -2  12   3       13.26       22.88     18.45 o 
  -1  12   3       39.34       45.15     24.21 o 
   0  12   3       34.83       30.03     17.40 o 
   1  12   3       13.36       19.69     16.55 o 
   2  12   3       55.51       69.07     22.41 o 
   3  12   3       22.97       28.24     17.50 o 
   4  12   3        7.15       20.55     15.11 o 
   5  12   3       18.85       18.45     15.29 o 
   6  12   3        1.98       10.40     12.99 o 
   7  12   3        2.49       -6.25     12.70 o 
  -3  13   3        2.49        4.84     17.93 o 
  -2  13   3        2.81       -2.08     13.44 o 
  -1  13   3        0.03       27.70     18.48 o 
   0  13   3        7.17       21.84     16.69 o 
   1  13   3        1.07       18.95     16.89 o 
   2  13   3        9.81       25.96     17.30 o 
 -20   0   4        4.62       11.78     25.91 o 
 -19   0   4      119.35       99.06     41.61 o 
 -18   0   4        6.97        0.13     22.11 o 
 -17   0   4       64.88       82.44     34.42 o 
 -16   0   4       56.77       26.04     24.60 o 
 -15   0   4       87.49       99.06     34.68 o 
 -14   0   4       41.20       51.98     23.29 o 
 -13   0   4       51.06       31.32     18.78 o 
 -12   0   4        9.01       11.22      9.73 o 
 -11   0   4      834.20      850.53     40.69 o 
 -10   0   4     7017.20     7181.27    156.27 o 
  -9   0   4        0.34       15.88      8.21 o 
  -8   0   4     3832.86     3843.36     92.49 o 
  -7   0   4     1065.26     1141.00     39.70 o 
  -6   0   4       20.49        7.11      5.81 o 
  -4   0   4    23753.98    24666.98    424.98 o 
  -3   0   4     5825.34     5432.18    104.89 o 
  -2   0   4      946.71      829.09     23.26 o 
  -1   0   4     8879.79     8200.59    214.64 o 
   0   0   4     7577.36     7310.96    193.28 o 
   1   0   4     2637.23     2368.93     41.38 o 
   2   0   4    28952.02    28276.35    387.97 o 
   3   0   4     8068.22     8199.02    123.66 o 
   4   0   4     1449.70     1210.24     43.25 o 
   5   0   4      323.39      302.14     14.55 o 
   6   0   4      450.57      397.42     20.04 o 
   7   0   4     7104.43     7160.77    119.69 o 
   8   0   4      305.13      377.92     19.43 o 
   9   0   4      242.59      309.45     25.39 o 
  10   0   4      267.43      237.77     26.12 o 
  11   0   4      828.52      910.05     56.96 o 
  12   0   4      171.55      198.89     27.47 o 
  13   0   4      108.47       81.92     20.98 o 
  14   0   4        0.58        1.05     16.88 o 
  15   0   4       20.03       58.75     27.35 o 
  16   0   4       37.92       27.61     23.95 o 
  17   0   4       10.72       40.57     28.00 o 
  18   0   4       17.28       18.06     26.30 o 
 -20   1   4       36.95       33.69     21.64 o 
 -19   1   4        7.65       17.71     21.07 o 
 -18   1   4       38.52       57.60     23.15 o 
 -17   1   4        7.26        6.34     15.52 o 
 -16   1   4        0.99        2.07     10.40 o 
 -15   1   4       32.44       30.45     12.66 o 
 -14   1   4       30.23       24.31     11.76 o 
 -13   1   4        0.03        5.45      7.19 o 
 -12   1   4      484.87      495.84     23.07 o 
 -11   1   4       97.74      105.93     12.70 o 
 -10   1   4     1404.92     1443.27     37.30 o 
  -9   1   4      261.65      246.82     14.79 o 
  -8   1   4      123.93      125.99     11.17 o 
  -7   1   4       16.04       33.46      6.51 o 
  -6   1   4     1441.08     1394.08     30.70 o 
  -5   1   4     7724.01     7428.86    102.30 o 
  -4   1   4     7247.71     6744.61     92.22 o 
  -3   1   4      143.86      150.42      7.87 o 
  -2   1   4    12293.05    11836.56    173.09 o 
  -1   1   4       63.80       63.88      6.97 o 
   0   1   4      964.47      968.93     23.10 o 
   1   1   4     4531.78     4546.27     50.03 o 
   2   1   4       11.69       25.27      3.95 o 
   3   1   4     1795.98     1642.75     24.51 o 
   4   1   4     2861.83     2925.22     38.52 o 
   5   1   4        5.73        3.69      2.92 o 
   6   1   4     1701.85     1927.02     30.97 o 
   7   1   4      809.98      977.26     21.34 o 
   8   1   4     1363.11     1224.81     29.31 o 
   9   1   4       62.80       59.93     10.34 o 
  10   1   4       87.88       68.43     11.42 o 
  11   1   4        0.92       -4.38      7.36 o 
  12   1   4      352.48      352.09     26.31 o 
  13   1   4       27.95       40.28     13.58 o 
  14   1   4       68.23       82.98     18.22 o 
  15   1   4       91.29       92.37     24.92 o 
  16   1   4        6.30       25.33     16.52 o 
  17   1   4        4.08        6.12     15.52 o 
  18   1   4        5.40        2.60     16.02 o 
 -19   2   4       15.48       18.00     18.78 o 
 -18   2   4       12.31        7.61     16.89 o 
 -17   2   4        2.32       -4.13     10.42 o 
 -16   2   4       45.23       56.09     15.75 o 
 -15   2   4        3.41       13.25     11.65 o 
 -14   2   4       10.14       16.54     11.48 o 
 -13   2   4       16.71       11.39      9.55 o 
 -12   2   4      119.28      115.84     13.70 o 
 -11   2   4      124.80      125.56     15.46 o 
 -10   2   4      432.21      461.76     23.41 o 
  -9   2   4        7.43        8.03      6.97 o 
  -8   2   4      872.72      723.00     26.58 o 
  -7   2   4     5787.51     6080.92    104.69 o 
  -6   2   4     2306.13     2446.16     51.50 o 
  -5   2   4     1301.88     1365.29     29.53 o 
  -4   2   4      250.66      241.12     10.95 o 
  -3   2   4     3633.84     3611.39     55.09 o 
  -2   2   4    10439.32    10066.70    129.92 o 
  -1   2   4      367.25      352.77     11.16 o 
   0   2   4      620.74      541.65     14.11 o 
   1   2   4     1285.81     1211.59     20.21 o 
   2   2   4     1668.98     1821.27     23.94 o 
   3   2   4      216.91      201.79      7.79 o 
   4   2   4     5282.25     5390.90     62.79 o 
   5   2   4        6.11        6.20      3.22 o 
   6   2   4      286.85      246.24      9.66 o 
   7   2   4      193.04      175.44      9.18 o 
   8   2   4      981.19     1029.17     27.03 o 
   9   2   4       79.75       69.83     13.17 o 
  10   2   4       19.57       17.80     10.18 o 
  11   2   4      154.60      155.36     20.35 o 
  12   2   4        1.83       13.72     10.49 o 
  13   2   4        8.10        3.70     11.47 o 
  14   2   4       35.40       15.53     11.69 o 
  15   2   4        9.90       26.66     13.52 o 
  16   2   4        7.35       20.15     17.21 o 
  17   2   4        1.73       -2.22     14.28 o 
  18   2   4        2.19       -1.18     14.99 o 
 -19   3   4        2.35       13.61     18.18 o 
 -18   3   4        5.81        2.72     12.32 o 
 -17   3   4        7.64       10.99     12.41 o 
 -16   3   4       74.72       61.19     16.41 o 
 -15   3   4        1.63       14.49     13.98 o 
 -14   3   4      475.95      478.56     39.75 o 
 -13   3   4      178.19      146.23     26.04 o 
 -12   3   4       63.44      100.23     22.02 o 
 -11   3   4        3.33       -2.29      7.52 o 
 -10   3   4       67.41       57.73     11.31 o 
  -9   3   4       67.21       89.14     12.51 o 
  -8   3   4      638.87      691.21     26.30 o 
  -7   3   4      551.88      615.48     24.81 o 
  -6   3   4      651.00      760.86     25.68 o 
  -5   3   4      859.28      845.50     26.14 o 
  -4   3   4        0.16       -2.69      4.17 o 
  -3   3   4     1526.58     1413.58     28.06 o 
  -2   3   4        7.66       -0.05      3.94 o 
  -1   3   4     1468.00     1409.00     28.49 o 
   0   3   4     3793.46     3549.80     55.23 o 
   1   3   4      448.70      485.95     15.19 o 
   2   3   4     2019.14     2098.48     31.00 o 
   3   3   4     3521.97     3340.25     43.92 o 
   4   3   4      800.15      828.44     19.03 o 
   5   3   4     4043.77     4231.76     67.63 o 
   6   3   4     4308.58     4364.35     73.62 o 
   7   3   4        0.01       -3.18      4.85 o 
   8   3   4        1.57       -4.91      6.28 o 
   9   3   4       98.22      113.63     16.16 o 
  10   3   4      382.51      375.39     25.41 o 
  11   3   4      149.61      142.17     20.10 o 
  12   3   4        4.47        4.36     10.19 o 
  13   3   4       41.00       51.39     14.65 o 
  14   3   4        1.32       -3.51      9.27 o 
  15   3   4        0.38       17.78     13.21 o 
  16   3   4       28.37       22.30     14.38 o 
  17   3   4        1.90       -7.88     13.45 o 
  18   3   4        0.92        6.95     15.40 o 
 -19   4   4        1.01       10.30     14.50 o 
 -18   4   4       10.31       10.10     13.51 o 
 -17   4   4        2.44        5.07     16.59 o 
 -16   4   4        0.80        7.37     14.96 o 
 -15   4   4       43.48       18.58     17.04 o 
 -14   4   4      104.12       70.74     21.91 o 
 -13   4   4      100.34       93.95     23.59 o 
 -12   4   4        3.50       30.82     15.38 o 
 -11   4   4       79.77      118.26     21.87 o 
 -10   4   4        2.90        6.39     10.53 o 
  -9   4   4       12.73       13.68      7.72 o 
  -8   4   4      390.92      353.72     19.41 o 
  -7   4   4        6.16        5.60      6.18 o 
  -6   4   4     1571.62     1769.43     43.96 o 
  -5   4   4      945.85      894.73     28.64 o 
  -4   4   4     2088.46     2218.17     41.56 o 
  -3   4   4     1202.86     1133.09     26.60 o 
  -2   4   4      312.61      290.68     15.35 o 
  -1   4   4      137.45      235.52     13.71 o 
   0   4   4        2.45        0.35      4.38 o 
   1   4   4        1.04        1.40      3.45 o 
   2   4   4      866.50      795.49     19.50 o 
   3   4   4      358.87      466.61     13.60 o 
   4   4   4       19.91       16.83      4.28 o 
   5   4   4      327.74      297.12     11.46 o 
   6   4   4     1350.99     1454.40     37.45 o 
   7   4   4     2579.63     2569.16     54.57 o 
   8   4   4        5.29        9.25      8.89 o 
   9   4   4        3.18       -1.37      8.12 o 
  10   4   4      117.57      139.69     19.54 o 
  11   4   4       41.28       16.41     10.84 o 
  12   4   4       60.28       88.04     17.44 o 
  13   4   4       10.77        9.28     11.16 o 
  14   4   4       15.74       13.55     11.34 o 
  15   4   4       60.05       40.43     16.22 o 
  16   4   4        5.14       11.84     12.98 o 
  17   4   4        0.01        6.97     12.95 o 
 -18   5   4        3.31       -3.37     17.94 o 
 -17   5   4       18.28       24.14     20.07 o 
 -16   5   4        5.51       -7.21     15.82 o 
 -15   5   4       13.34        5.39     15.58 o 
 -14   5   4       12.13       12.42     15.17 o 
 -13   5   4      706.59      783.40     50.19 o 
 -12   5   4       31.95        1.90     13.30 o 
 -11   5   4      467.59      493.42     36.48 o 
 -10   5   4      130.74       90.04     19.56 o 
  -9   5   4      186.85      213.57     25.39 o 
  -8   5   4        1.64        3.57      6.57 o 
  -7   5   4       79.52      119.86     17.95 o 
  -6   5   4      226.81      298.11     17.92 o 
  -5   5   4     1732.61     1746.59     45.01 o 
  -4   5   4      862.82     1015.38     27.28 o 
  -3   5   4      369.65      353.86     18.47 o 
  -2   5   4      380.81      440.27     20.63 o 
  -1   5   4      249.89      279.65     16.57 o 
   0   5   4     1418.15     1385.43     38.88 o 
   1   5   4     1861.07     1883.03     47.54 o 
   2   5   4        0.40        3.07      3.93 o 
   3   5   4      390.76      399.96     13.54 o 
   4   5   4        5.81        5.16      3.77 o 
   5   5   4      108.89      100.25     10.53 o 
   6   5   4      455.17      470.67     25.85 o 
   7   5   4       56.42       64.87     12.74 o 
   8   5   4       18.62       19.78      9.84 o 
   9   5   4        2.58       13.37      9.90 o 
  10   5   4      454.45      535.29     31.18 o 
  11   5   4       87.91      156.19     21.95 o 
  12   5   4      221.03      214.80     25.48 o 
  13   5   4       36.17       60.36     16.50 o 
  14   5   4       95.95      133.25     22.23 o 
  15   5   4        2.84       10.49     12.22 o 
  16   5   4        0.62        8.74     13.72 o 
  17   5   4        0.73       -1.94     13.30 o 
 -17   6   4        3.58        2.68     17.77 o 
 -16   6   4       25.98        9.24     17.74 o 
 -15   6   4       11.98       10.16     16.00 o 
 -14   6   4       30.29       22.23     18.18 o 
 -13   6   4       36.78       13.35     15.73 o 
 -12   6   4       11.77       21.04     15.40 o 
 -11   6   4      325.65      333.67     35.38 o 
 -10   6   4      262.95      198.37     27.71 o 
  -9   6   4       32.37       36.06     15.20 o 
  -8   6   4       36.86       45.65     15.34 o 
  -7   6   4       95.80       83.28     14.42 o 
  -6   6   4        1.44        3.01      6.53 o 
  -5   6   4      160.87      148.98     13.08 o 
  -4   6   4       39.23       54.29      9.13 o 
  -3   6   4       30.41       14.48      7.69 o 
  -2   6   4      702.39      665.87     27.45 o 
  -1   6   4      287.92      243.62     17.57 o 
   0   6   4     1340.78     1301.00     40.10 o 
   1   6   4      126.13      128.38     14.94 o 
   2   6   4       39.08       23.01      6.99 o 
   3   6   4       39.13       17.46      5.45 o 
   4   6   4       56.41       62.16      9.06 o 
   5   6   4      186.05      188.77     14.37 o 
   6   6   4        5.16        0.15      6.46 o 
   7   6   4       11.35        3.69      8.46 o 
   8   6   4      367.68      326.66     24.22 o 
   9   6   4      953.68      857.66     39.13 o 
  10   6   4      545.19      443.48     30.09 o 
  11   6   4       98.41      110.73     19.39 o 
  12   6   4       37.97       29.63     13.90 o 
  13   6   4        3.37       -0.60      9.86 o 
  14   6   4        1.85       -3.30     11.30 o 
  15   6   4        4.30       -1.74     12.07 o 
  16   6   4        0.02      -11.25     11.57 o 
 -17   7   4        0.08       -0.10     19.09 o 
 -16   7   4        0.72       14.19     18.49 o 
 -15   7   4        0.59       -0.19     15.81 o 
 -14   7   4        1.27       23.05     17.90 o 
 -13   7   4       58.71       31.56     18.29 o 
 -12   7   4       11.64        3.92     13.80 o 
 -11   7   4        5.54        1.69     13.78 o 
 -10   7   4     1167.34     1054.26     56.62 o 
  -9   7   4      138.54      171.12     27.11 o 
  -8   7   4      200.32      198.32     27.88 o 
  -7   7   4     1503.76     1372.59     59.06 o 
  -6   7   4       34.08       13.13      7.09 o 
  -5   7   4       26.14        9.81      6.95 o 
  -4   7   4       47.27       58.29      9.92 o 
  -3   7   4      659.59      769.60     31.74 o 
  -2   7   4       20.49       26.13      9.02 o 
  -1   7   4      348.58      356.40     24.12 o 
   0   7   4        9.68        3.32      6.84 o 
   1   7   4        0.22       -3.10      5.40 o 
   2   7   4      174.16      133.96     14.17 o 
   3   7   4       86.09       87.65     12.09 o 
   4   7   4       62.45       28.44      8.51 o 
   5   7   4       59.12       64.50     11.24 o 
   6   7   4        4.43        7.59      7.31 o 
   7   7   4      272.88      292.74     25.25 o 
   8   7   4      113.58       95.61     16.96 o 
   9   7   4      319.43      364.90     31.71 o 
  10   7   4        2.71        5.85     10.42 o 
  11   7   4      178.86      134.52     21.57 o 
  12   7   4       19.96       40.58     14.73 o 
  13   7   4        2.47       16.66     12.79 o 
  14   7   4        4.04       12.82     12.49 o 
  15   7   4        6.37        8.35     12.83 o 
 -16   8   4        0.55        2.18     18.37 o 
 -15   8   4        7.51        7.06     18.37 o 
 -14   8   4        6.41       17.09     18.83 o 
 -13   8   4       29.02       -1.58     15.24 o 
 -12   8   4        6.80        1.13     14.84 o 
 -11   8   4        4.80       12.85     15.25 o 
 -10   8   4        4.67        4.81     14.23 o 
  -9   8   4       11.60       20.47     17.47 o 
  -8   8   4      275.26      285.56     34.40 o 
  -7   8   4       45.16       61.94     19.42 o 
  -6   8   4        0.36       10.55     10.26 o 
  -5   8   4      202.35      171.86     16.73 o 
  -4   8   4       82.42      103.11     13.35 o 
  -3   8   4      299.29      320.56     23.39 o 
  -2   8   4       95.43      128.96     23.49 o 
  -1   8   4       16.11       -0.52      7.49 o 
   0   8   4      206.21      258.59     22.11 o 
   1   8   4        5.39        0.38      6.14 o 
   2   8   4       14.45       18.98      8.30 o 
   3   8   4       10.49       -2.49      6.43 o 
   4   8   4      118.93      137.57     15.53 o 
   5   8   4       80.69       76.76     12.71 o 
   6   8   4        0.71       10.12      8.31 o 
   7   8   4       21.17       20.55     11.38 o 
   8   8   4       14.13        7.82     10.90 o 
   9   8   4      251.31      277.40     28.04 o 
  10   8   4        0.11        2.56     15.35 o 
  11   8   4      130.38       92.92     29.06 o 
  12   8   4       41.68       51.57     16.87 o 
  13   8   4       30.05       19.97     17.32 o 
  14   8   4        0.08       22.32     14.40 o 
 -14   9   4        8.76       13.29     18.31 o 
 -13   9   4       13.00      -11.33     15.89 o 
 -12   9   4        5.63        3.00     16.65 o 
 -11   9   4        3.48        1.54     15.69 o 
 -10   9   4       26.03       19.33     17.16 o 
  -9   9   4       69.31       70.34     22.07 o 
  -8   9   4       19.67       18.89     15.37 o 
  -7   9   4      135.40      135.64     26.76 o 
  -6   9   4        4.12       -1.69     10.45 o 
  -5   9   4       45.48       26.48     12.56 o 
  -4   9   4        6.71       12.53      9.17 o 
  -3   9   4      216.51      255.06     23.98 o 
  -2   9   4      343.81      355.91     25.20 o 
  -1   9   4      116.31      106.69     22.14 o 
   0   9   4      278.28      282.83     19.78 o 
   1   9   4      215.97      231.32     19.66 o 
   2   9   4        0.95       -2.14      8.17 o 
   3   9   4        1.94        5.83      9.00 o 
   4   9   4       35.61       29.58      9.98 o 
   5   9   4        0.01        5.25      8.08 o 
   6   9   4       83.31       87.60     16.74 o 
   7   9   4        7.25       10.95     11.46 o 
   8   9   4        0.78        6.41     11.31 o 
   9   9   4        6.71       12.15     11.02 o 
  10   9   4        5.72       21.34     14.25 o 
  11   9   4       32.37       50.78     17.23 o 
  12   9   4       16.67       16.89     14.90 o 
  13   9   4        0.54       19.73     21.09 o 
 -13  10   4        7.84        8.56     20.58 o 
 -12  10   4        0.04        5.71     17.53 o 
 -11  10   4        7.47        5.34     17.79 o 
 -10  10   4       20.61       -7.20     14.52 o 
  -9  10   4       46.21       49.82     32.78 o 
  -8  10   4      104.41       91.19     23.87 o 
  -7  10   4        8.49       14.84     15.56 o 
  -6  10   4      193.02      180.38     24.64 o 
  -5  10   4      133.17      169.69     24.19 o 
  -4  10   4        1.51        8.81     11.06 o 
  -3  10   4       20.91       13.48     10.34 o 
  -2  10   4        6.54       15.42      9.81 o 
  -1  10   4      192.25      253.06     32.62 o 
   0  10   4       27.38       29.61     11.82 o 
   1  10   4        0.22        7.33      9.82 o 
   2  10   4        0.35       19.18     11.29 o 
   3  10   4       33.76       23.83     11.76 o 
   4  10   4       45.84       46.03     12.79 o 
   5  10   4      243.43      251.72     23.19 o 
   6  10   4       16.82       28.26     11.87 o 
   7  10   4        7.96       -2.25      9.77 o 
   8  10   4        9.64        4.30     11.53 o 
   9  10   4        7.86       -3.27     11.99 o 
  10  10   4        0.23        3.74     13.62 o 
  11  10   4        4.24       -0.29     12.44 o 
 -11  11   4        2.79       -1.35     16.22 o 
 -10  11   4       22.88       43.36     19.70 o 
  -9  11   4        0.46       -7.22     13.36 o 
  -8  11   4        4.53       -3.20     14.14 o 
  -7  11   4       12.33       15.82     13.30 o 
  -6  11   4       32.09       48.49     16.62 o 
  -5  11   4        1.13        6.18     12.29 o 
  -4  11   4       32.53       45.38     15.93 o 
  -3  11   4       65.96       81.25     22.54 o 
  -2  11   4        7.14       23.14     15.56 o 
  -1  11   4        1.69       11.51     17.60 o 
   0  11   4      124.05      125.09     26.82 o 
   1  11   4       20.82       31.00     16.88 o 
   2  11   4       13.88       11.67     14.41 o 
   3  11   4        3.59       18.47     15.43 o 
   4  11   4       14.05       14.71     12.54 o 
   5  11   4       18.64       23.36     14.44 o 
   6  11   4        0.07        6.19     11.34 o 
   7  11   4        8.50        7.27     13.60 o 
   8  11   4        0.16       14.08     16.02 o 
   9  11   4        2.23        3.11     17.33 o 
  -8  12   4       29.38       22.58     19.24 o 
  -7  12   4        0.55        5.36     18.65 o 
  -6  12   4       15.39       19.78     15.61 o 
  -5  12   4        3.66       -1.48     12.86 o 
  -4  12   4       13.62        8.64     13.86 o 
  -3  12   4      103.53       81.68     23.59 o 
  -2  12   4        0.08       14.28     15.08 o 
  -1  12   4       29.64       28.91     16.88 o 
   0  12   4       30.43       28.40     17.44 o 
   1  12   4       13.19        9.87     18.39 o 
   2  12   4        4.93       11.44     15.10 o 
   3  12   4        0.76        0.79     12.58 o 
   4  12   4        0.07        7.23     14.29 o 
   5  12   4       28.01       31.70     17.24 o 
   6  12   4       18.93       46.22     18.46 o 
   7  12   4        1.76        7.21     14.71 o 
  -2  13   4        1.36        6.76     16.60 o 
  -1  13   4        0.51        4.30     16.00 o 
   0  13   4        3.82       31.00     20.12 o 
   1  13   4        2.78       36.37     20.48 o 
 -19   1   5        7.11        2.97     15.76 o 
 -18   1   5       11.54        6.68     27.41 o 
 -17   1   5       43.10       31.80     18.07 o 
 -16   1   5        5.17       -1.71      9.99 o 
 -15   1   5       49.07       44.83     13.90 o 
 -14   1   5        4.28       13.17      8.70 o 
 -13   1   5       56.67       64.98     11.98 o 
 -12   1   5      146.37      181.36     16.12 o 
 -11   1   5       32.12       20.79      7.87 o 
 -10   1   5      421.95      404.91     19.42 o 
  -9   1   5      780.83      804.84     26.19 o 
  -8   1   5     1246.50     1329.35     33.18 o 
  -7   1   5      222.97      247.07     13.19 o 
  -6   1   5     2501.90     2353.63     43.94 o 
  -5   1   5      227.35      274.94     12.37 o 
  -4   1   5       96.62      143.44      8.82 o 
  -3   1   5      447.50      388.47     12.32 o 
  -2   1   5       25.45       26.45      5.41 o 
  -1   1   5        6.26        6.64      8.54 o 
   0   1   5      593.26      595.17     18.25 o 
   1   1   5      102.73       84.80      7.63 o 
   2   1   5      411.43      440.92     10.98 o 
   3   1   5     1500.41     1477.00     23.76 o 
   4   1   5      298.55      279.32      9.84 o 
   5   1   5      102.23      125.27      7.90 o 
   6   1   5      457.77      319.28     11.79 o 
   7   1   5      171.10      226.21     10.68 o 
   8   1   5      231.35      297.80     12.58 o 
   9   1   5     1050.90     1149.26     30.24 o 
  10   1   5       89.71      145.09     15.65 o 
  11   1   5      183.91      208.11     18.70 o 
  12   1   5       39.30       35.22     10.91 o 
  13   1   5       13.62       27.04     12.78 o 
  14   1   5       13.70        8.64     13.42 o 
  15   1   5        7.92        3.60     11.66 o 
  16   1   5        4.03       25.14     16.47 o 
  17   1   5        1.23       28.15     17.49 o 
  18   1   5       14.05       24.03     19.14 o 
 -19   2   5      113.20      102.03     28.11 o 
 -18   2   5        1.78        7.38     16.68 o 
 -17   2   5       30.47       14.08     11.65 o 
 -16   2   5       78.25       84.56     18.23 o 
 -15   2   5        6.39        4.46     10.45 o 
 -14   2   5       65.36       80.15     16.84 o 
 -13   2   5        0.74        5.66      9.73 o 
 -12   2   5      265.48      220.94     17.96 o 
 -11   2   5      388.97      389.47     21.31 o 
 -10   2   5      458.05      526.05     22.34 o 
  -9   2   5       40.65       44.92      8.69 o 
  -8   2   5      953.08     1041.83     29.27 o 
  -7   2   5     2496.91     2923.42     53.92 o 
  -6   2   5      634.44      563.69     19.28 o 
  -5   2   5      408.47      347.57     14.21 o 
  -4   2   5     1792.09     1846.60     35.09 o 
  -3   2   5     6766.12     6815.51     93.82 o 
  -2   2   5     1676.22     1514.99     28.28 o 
  -1   2   5     6226.15     6366.64    103.10 o 
   0   2   5      190.18      211.45      7.43 o 
   1   2   5      165.71      197.16      7.72 o 
   2   2   5     1364.90     1350.15     20.21 o 
   3   2   5      310.71      315.47     10.00 o 
   4   2   5      443.38      414.66     12.00 o 
   5   2   5     5884.13     5667.36     74.29 o 
   6   2   5     2916.65     2721.02     46.06 o 
   7   2   5      494.96      574.73     16.12 o 
   8   2   5       43.92       27.35      5.33 o 
   9   2   5       24.01        8.44      6.05 o 
  10   2   5      851.65      811.84     30.46 o 
  11   2   5        2.80       11.54     10.39 o 
  12   2   5       88.04      111.07     18.86 o 
  13   2   5       21.72       13.28     11.25 o 
  14   2   5        0.02       -8.42     11.34 o 
  15   2   5        1.08        4.71     10.94 o 
  16   2   5        0.60        9.35     12.30 o 
  17   2   5        7.33        4.02     15.77 o 
  18   2   5        0.80       19.18     16.64 o 
 -19   3   5        0.46       12.57     18.72 o 
 -18   3   5       21.54        3.50     17.28 o 
 -17   3   5       26.60       13.93     12.47 o 
 -16   3   5        0.76       -2.07     10.94 o 
 -15   3   5      339.97      370.62     30.67 o 
 -14   3   5        5.50        2.04     10.32 o 
 -13   3   5       13.52       28.87     11.79 o 
 -12   3   5       78.13       76.04     15.54 o 
 -11   3   5      209.63      168.86     17.93 o 
 -10   3   5       48.83       36.63     10.61 o 
  -9   3   5      210.39      242.45     18.26 o 
  -8   3   5      235.38      226.05     16.22 o 
  -7   3   5     2204.49     2242.45     52.05 o 
  -6   3   5        0.93       -0.24      4.47 o 
  -5   3   5     1227.37     1363.35     31.38 o 
  -4   3   5      159.70      179.91     10.78 o 
  -3   3   5       28.00       38.00      6.24 o 
  -2   3   5     2681.13     2579.52     38.23 o 
  -1   3   5     6226.95     6312.73     89.01 o 
   0   3   5      656.86      636.91     17.82 o 
   1   3   5      636.14      662.60     14.63 o 
   2   3   5     1616.39     1669.48     24.11 o 
   3   3   5      147.45      137.60      7.01 o 
   4   3   5      139.14      117.30      7.35 o 
   5   3   5       18.89       37.41      5.24 o 
   6   3   5       17.02       14.41      4.07 o 
   7   3   5      493.91      542.94     22.28 o 
   8   3   5       86.34       82.32     11.65 o 
   9   3   5        4.82        3.81      8.80 o 
  10   3   5      985.26     1012.40     51.12 o 
  11   3   5       19.67        2.25      9.75 o 
  12   3   5       15.65       -0.80      9.74 o 
  13   3   5       14.29       31.53     13.34 o 
  14   3   5        1.15        0.45     11.24 o 
  15   3   5       69.37       61.59     17.71 o 
  16   3   5        4.50       -0.43     12.10 o 
  17   3   5       51.57       76.06     19.34 o 
  18   3   5        0.08        9.77     25.19 o 
 -19   4   5        5.07        8.20     14.21 o 
 -18   4   5        3.89        6.59     13.46 o 
 -17   4   5        6.72        2.84     12.38 o 
 -16   4   5      111.38       94.38     20.44 o 
 -15   4   5      100.35       89.95     19.11 o 
 -14   4   5        0.77        3.35     13.93 o 
 -13   4   5       87.71       87.55     22.30 o 
 -12   4   5       51.99       53.30     18.00 o 
 -11   4   5       19.16       16.82     12.71 o 
 -10   4   5      317.97      292.39     20.38 o 
  -9   4   5       81.62       74.37     12.48 o 
  -8   4   5      472.48      478.58     22.98 o 
  -7   4   5        2.93        1.84      6.19 o 
  -6   4   5       16.79       25.47      7.93 o 
  -5   4   5      200.31      158.56     13.34 o 
  -4   4   5     1836.48     1977.65     46.15 o 
  -3   4   5        2.70        3.58      4.08 o 
  -2   4   5       45.27       33.50      6.33 o 
  -1   4   5     1569.54     1504.59     32.69 o 
   0   4   5      594.11      651.32     19.97 o 
   1   4   5      496.83      451.96     16.50 o 
   2   4   5     1043.71     1036.02     23.60 o 
   3   4   5     2152.28     2216.16     35.17 o 
   4   4   5      122.20      117.76      8.32 o 
   5   4   5     1800.91     1767.24     33.23 o 
   6   4   5       96.46      108.44     12.24 o 
   7   4   5      775.94      757.29     27.56 o 
   8   4   5       14.39        7.87      6.96 o 
   9   4   5       13.28       17.31     10.32 o 
  10   4   5      301.04      305.74     25.00 o 
  11   4   5       93.56       74.22     16.16 o 
  12   4   5        7.56       -1.57      9.38 o 
  13   4   5      245.20      208.04     26.23 o 
  14   4   5        6.95       16.28     14.48 o 
  15   4   5       18.96       26.87     14.57 o 
  16   4   5        0.00       16.62     14.62 o 
  17   4   5        1.36        0.76     13.69 o 
 -18   5   5        0.31       -6.15     12.22 o 
 -17   5   5       12.07       19.30     14.73 o 
 -16   5   5        0.02       -4.76     15.44 o 
 -15   5   5      249.39      267.68     36.73 o 
 -14   5   5        0.11        1.87     13.47 o 
 -13   5   5        4.94        2.51     13.51 o 
 -12   5   5      235.46      295.58     33.88 o 
 -11   5   5      480.15      498.14     36.36 o 
 -10   5   5       11.40        2.81     11.01 o 
  -9   5   5      517.50      420.17     23.35 o 
  -8   5   5        6.62        5.71      7.28 o 
  -7   5   5      126.10      183.58     16.52 o 
  -6   5   5      253.47      242.81     17.14 o 
  -5   5   5     1082.63     1197.63     36.53 o 
  -4   5   5      185.37      146.17     11.77 o 
  -3   5   5      121.44      122.68     11.69 o 
  -2   5   5       34.00       24.73      7.83 o 
  -1   5   5      118.40      110.97     12.48 o 
   0   5   5     1989.68     2027.73     42.19 o 
   1   5   5      680.13      691.93     22.50 o 
   2   5   5      126.33      166.04     10.87 o 
   3   5   5      207.89      195.19     10.70 o 
   4   5   5        1.45        1.86      4.05 o 
   5   5   5      195.79      177.73     13.25 o 
   6   5   5       25.03       30.49      8.34 o 
   7   5   5      605.43      625.03     26.28 o 
   8   5   5      105.22       93.73     13.71 o 
   9   5   5      525.18      453.27     29.09 o 
  10   5   5      221.39      260.29     25.15 o 
  11   5   5       92.54       91.92     18.24 o 
  12   5   5        6.72       11.51     10.84 o 
  13   5   5        0.06       -1.93     10.15 o 
  14   5   5       35.90       38.06     15.08 o 
  15   5   5        2.37        9.87     12.76 o 
  16   5   5        1.27        0.54     15.39 o 
  17   5   5        0.15        0.39     12.92 o 
 -17   6   5        0.00       -8.54     15.84 o 
 -16   6   5        2.94       12.43     17.44 o 
 -15   6   5       30.91       35.23     20.04 o 
 -14   6   5       27.88       11.09     16.55 o 
 -13   6   5       25.89       29.38     16.38 o 
 -12   6   5       59.68      108.25     23.45 o 
 -11   6   5      275.66      222.95     30.46 o 
 -10   6   5       79.74       65.91     18.80 o 
  -9   6   5        2.21       35.14     15.39 o 
  -8   6   5       49.95       76.51     12.96 o 
  -7   6   5      178.64      182.54     18.35 o 
  -6   6   5      138.08      122.69     15.16 o 
  -5   6   5        0.44        1.57      5.24 o 
  -4   6   5      177.79      182.76     13.62 o 
  -3   6   5       44.65       43.81      9.98 o 
  -2   6   5     2286.79     2174.51     54.84 o 
  -1   6   5      250.90      255.46     20.88 o 
   0   6   5      514.57      546.62     25.58 o 
   1   6   5      201.65      212.74     14.19 o 
   2   6   5       39.51       32.95      6.84 o 
   3   6   5      187.81      252.45     12.59 o 
   4   6   5      330.70      466.70     19.28 o 
   5   6   5      154.03      161.75     13.77 o 
   6   6   5      121.91      145.13     15.49 o 
   7   6   5      138.74      124.76     15.32 o 
   8   6   5       47.78       24.55     11.59 o 
   9   6   5       87.03      118.83     19.35 o 
  10   6   5      135.99      140.01     21.05 o 
  11   6   5       92.55       85.64     17.83 o 
  12   6   5      105.73      126.46     21.18 o 
  13   6   5        0.39        8.02     11.87 o 
  14   6   5        4.19        3.66     12.99 o 
  15   6   5        9.06       14.14     13.93 o 
  16   6   5        0.94        9.31     13.99 o 
 -16   7   5        0.23        6.29     18.45 o 
 -15   7   5        5.84       -6.76     15.94 o 
 -14   7   5        1.25       -1.13     15.13 o 
 -13   7   5       27.62       48.18     19.88 o 
 -12   7   5       10.76       13.27     15.35 o 
 -11   7   5       66.47       35.72     17.43 o 
 -10   7   5      161.65      213.92     31.04 o 
  -9   7   5       21.99       21.05     15.48 o 
  -8   7   5      123.81      192.31     26.89 o 
  -7   7   5       71.67       49.63     12.03 o 
  -6   7   5      121.92      136.01     16.44 o 
  -5   7   5      279.18      282.44     18.02 o 
  -4   7   5        7.22        7.07      6.47 o 
  -3   7   5       97.02       87.29     13.80 o 
  -2   7   5      183.74      195.57     18.79 o 
  -1   7   5        0.46        3.30      6.56 o 
   0   7   5       25.69        9.18      7.81 o 
   1   7   5      248.49      250.79     17.41 o 
   2   7   5        2.40       -0.06      5.08 o 
   3   7   5      233.07      216.27     17.61 o 
   4   7   5      101.46      130.41     13.21 o 
   5   7   5       36.21       24.09      7.66 o 
   6   7   5       14.25       18.76      7.77 o 
   7   7   5       17.24       20.78     12.02 o 
   8   7   5       30.46       48.03     14.00 o 
   9   7   5       80.65       61.19     15.01 o 
  10   7   5       23.84       35.32     14.17 o 
  11   7   5       34.39       37.67     14.42 o 
  12   7   5       38.53       58.40     16.83 o 
  13   7   5       18.78       22.48     14.35 o 
  14   7   5        0.34        6.35     12.12 o 
  15   7   5        0.23       15.41     13.79 o 
 -15   8   5        8.18       11.61     20.42 o 
 -14   8   5        0.01       -0.82     15.43 o 
 -13   8   5        4.69       -2.94     15.67 o 
 -12   8   5        0.00       -0.12     13.80 o 
 -11   8   5        1.66        7.24     14.17 o 
 -10   8   5       36.16       26.38     16.67 o 
  -9   8   5       36.48       38.91     17.80 o 
  -8   8   5      356.39      342.64     36.39 o 
  -7   8   5      303.70      269.81     32.01 o 
  -6   8   5       57.43       63.04     14.68 o 
  -5   8   5       94.05      145.44     15.62 o 
  -4   8   5        0.02       -6.44      6.25 o 
  -3   8   5      197.36      214.20     21.18 o 
  -2   8   5        1.70       -5.41      7.52 o 
  -1   8   5        8.14        5.44      8.48 o 
   0   8   5        5.83        3.09      8.39 o 
   1   8   5        4.60        6.43      7.20 o 
   2   8   5       14.88       13.12      7.53 o 
   3   8   5        0.13        2.22      7.17 o 
   4   8   5        4.74        8.16      7.38 o 
   5   8   5       57.26       60.28     11.35 o 
   6   8   5       54.80       37.58     10.67 o 
   7   8   5        0.12       -0.89      8.58 o 
   8   8   5      170.96      146.71     21.51 o 
   9   8   5        0.02        2.73     10.35 o 
  10   8   5        8.63       29.96     13.69 o 
  11   8   5      193.51      147.34     23.14 o 
  12   8   5       47.84       24.48     14.79 o 
  13   8   5       17.80        6.19     13.31 o 
  14   8   5       26.46       36.00     16.80 o 
 -14   9   5        2.87       14.67     19.65 o 
 -13   9   5        6.87       20.58     17.89 o 
 -12   9   5        1.60        2.22     16.37 o 
 -11   9   5       25.41       30.98     19.06 o 
 -10   9   5       34.18       19.29     16.86 o 
  -9   9   5        1.06       15.81     14.74 o 
  -8   9   5       58.18       60.80     20.36 o 
  -7   9   5      318.02      326.57     37.10 o 
  -6   9   5       25.44       35.32     13.69 o 
  -5   9   5      191.81      195.73     23.14 o 
  -4   9   5       40.04       35.20     10.57 o 
  -3   9   5        8.72        3.85      9.12 o 
  -2   9   5       11.13       11.82     10.21 o 
  -1   9   5       16.84       19.16     10.96 o 
   0   9   5       10.89        4.68      9.34 o 
   1   9   5        2.33        5.73      8.09 o 
   2   9   5      143.64      128.82     16.03 o 
   3   9   5      110.21       97.37     14.84 o 
   4   9   5       67.39       45.97     11.47 o 
   5   9   5        0.46        8.95      8.72 o 
   6   9   5        2.84       -1.84      7.61 o 
   7   9   5       40.38       25.98     13.18 o 
   8   9   5       15.99       26.06     12.89 o 
   9   9   5        6.42       17.13     12.40 o 
  10   9   5       17.56       21.47     12.91 o 
  11   9   5       27.64       31.45     15.86 o 
  12   9   5       10.90       18.71     15.19 o 
  13   9   5        9.78       28.59     16.58 o 
 -12  10   5        3.85        8.41     22.90 o 
 -11  10   5        1.05        6.46     17.82 o 
 -10  10   5       34.91       28.29     19.32 o 
  -9  10   5        5.19       -3.18     14.96 o 
  -8  10   5        2.06        0.32     15.21 o 
  -7  10   5        0.21        1.62     15.15 o 
  -6  10   5       10.67        1.30     12.56 o 
  -5  10   5      503.69      540.26     33.92 o 
  -4  10   5       20.78       26.18     15.88 o 
  -3  10   5       56.63       79.18     16.73 o 
  -2  10   5        1.22        8.01     10.68 o 
  -1  10   5      178.93      189.05     23.58 o 
   0  10   5       20.58        8.44      8.90 o 
   1  10   5        0.51        2.20      8.63 o 
   2  10   5       26.13       41.39     14.43 o 
   3  10   5       86.62       81.30     17.57 o 
   4  10   5       19.26       11.44      9.81 o 
   5  10   5       17.84        5.96      9.90 o 
   6  10   5       29.20       16.47     10.08 o 
   7  10   5        5.80       22.63     12.96 o 
   8  10   5        0.02       16.98     12.01 o 
   9  10   5        1.51        7.03     12.71 o 
  10  10   5        2.59       12.93     12.47 o 
  11  10   5        1.41       -3.71     12.94 o 
 -10  11   5        2.97        6.36     17.79 o 
  -9  11   5        8.79       30.93     20.94 o 
  -8  11   5        3.62        0.76     16.49 o 
  -7  11   5       66.70       58.22     40.04 o 
  -6  11   5        4.08      -12.12     12.50 o 
  -5  11   5        2.12        3.74     13.07 o 
  -4  11   5      256.44      277.92     31.10 o 
  -3  11   5        4.73       28.23     17.53 o 
  -2  11   5       30.85       31.74     18.00 o 
  -1  11   5      106.27      128.32     27.57 o 
   0  11   5       40.14       49.06     18.98 o 
   1  11   5       15.02       18.49     14.86 o 
   2  11   5       21.79       64.28     21.50 o 
   3  11   5        0.11        3.58     14.15 o 
   4  11   5        4.50       17.44     11.84 o 
   5  11   5       11.12       12.98     12.20 o 
   6  11   5        5.86        1.14     11.10 o 
   7  11   5        0.30        5.90     11.66 o 
   8  11   5        0.16       28.67     16.99 o 
   9  11   5        4.85        6.21     15.96 o 
  -7  12   5       31.50       34.70     22.81 o 
  -6  12   5      120.81      105.91     24.32 o 
  -5  12   5        4.13        3.45     14.23 o 
  -4  12   5        3.62        8.42     14.01 o 
  -3  12   5        7.53        4.09     15.84 o 
  -2  12   5       86.31       86.72     26.37 o 
  -1  12   5       50.03       65.75     21.69 o 
   0  12   5       11.55       25.91     17.22 o 
   1  12   5       20.00       10.57     14.26 o 
   2  12   5        3.68       24.16     16.70 o 
   3  12   5       25.43       23.35     14.98 o 
   4  12   5        1.51        9.04     13.12 o 
   5  12   5        0.01        0.60     13.12 o 
   6  12   5        0.04       -4.06     13.35 o 
 -19   0   6        0.02       -7.20     22.51 o 
 -18   0   6        7.38       23.42     25.91 o 
 -17   0   6        6.12       23.55     23.55 o 
 -16   0   6       70.27       70.66     30.36 o 
 -15   0   6      129.08      155.08     25.36 o 
 -14   0   6      314.70      285.16     29.93 o 
 -13   0   6        4.96       -6.83      9.63 o 
 -12   0   6       46.10       30.85     15.57 o 
 -11   0   6      182.48      211.17     23.45 o 
 -10   0   6      324.12      349.92     26.18 o 
  -9   0   6     3192.06     2989.94     81.61 o 
  -8   0   6     1730.47     1977.43     60.29 o 
  -7   0   6     5437.78     5810.45    125.44 o 
  -6   0   6     2255.28     2262.83     60.99 o 
  -5   0   6     5910.56     5925.16    121.02 o 
  -4   0   6     9934.12     9554.11    178.63 o 
  -3   0   6      798.02      813.96     33.67 o 
  -2   0   6     2907.95     2712.48     58.73 o 
  -1   0   6     4587.37     4760.79    144.00 o 
   0   0   6    12972.72    13475.08    239.04 o 
   1   0   6     3656.35     3635.39     62.02 o 
   2   0   6     6452.52     6458.05    101.96 o 
   3   0   6      884.67      942.09     26.25 o 
   4   0   6     2248.32     2474.75     51.10 o 
   5   0   6     1778.98     1747.91     42.09 o 
   6   0   6      811.66      730.45     26.23 o 
   7   0   6     2121.40     2414.33     55.64 o 
   8   0   6     1100.93      978.73     33.40 o 
   9   0   6      284.42      240.99     18.47 o 
  10   0   6      405.21      437.52     24.39 o 
  11   0   6      289.84      278.48     30.81 o 
  12   0   6        0.01        1.59     12.66 o 
  13   0   6      108.62       97.72     22.39 o 
  14   0   6        0.18       14.18     14.06 o 
  15   0   6       47.03       79.04     31.01 o 
  16   0   6       87.43      107.96     37.69 o 
  17   0   6       31.32       12.82     23.16 o 
  18   0   6       15.28        6.67     25.52 o 
 -19   1   6       50.35       59.11     23.25 o 
 -18   1   6      119.27      130.01     28.86 o 
 -17   1   6      170.77      177.08     33.24 o 
 -16   1   6       20.97       12.91     11.73 o 
 -15   1   6        0.26       -0.77     10.02 o 
 -14   1   6       64.14       60.30     12.38 o 
 -13   1   6       60.28       51.94     11.55 o 
 -12   1   6      158.55      206.37     17.38 o 
 -11   1   6      144.84      192.44     16.33 o 
 -10   1   6       13.44       13.56      7.06 o 
  -9   1   6     1311.47     1376.50     35.57 o 
  -8   1   6        0.24       -4.90      4.61 o 
  -7   1   6     1037.23     1096.79     28.78 o 
  -6   1   6       48.82       41.30      7.00 o 
  -5   1   6      192.36      208.28     11.02 o 
  -4   1   6     1513.02     1434.32     29.06 o 
  -3   1   6     1441.33     1484.17     28.39 o 
  -2   1   6     1067.65     1064.65     27.83 o 
  -1   1   6     1751.41     1813.53     38.61 o 
   0   1   6     1097.53     1030.17     39.45 o 
   1   1   6      494.67      467.24     11.98 o 
   2   1   6      283.59      268.14      9.08 o 
   3   1   6       37.58       44.82      5.08 o 
   4   1   6     3811.55     3974.49     51.08 o 
   5   1   6      515.08      461.19     14.01 o 
   6   1   6      560.34      527.49     15.73 o 
   7   1   6      315.30      323.68     13.04 o 
   8   1   6       15.13       14.16      5.00 o 
   9   1   6        3.02        7.30      4.87 o 
  10   1   6        0.60        7.04      6.50 o 
  11   1   6       45.21       47.65     11.54 o 
  12   1   6        7.07        8.96      9.09 o 
  13   1   6      205.93      287.52     24.26 o 
  14   1   6        0.56       -4.55     10.73 o 
  15   1   6        0.22       11.59     12.24 o 
  16   1   6        3.96        9.96     12.15 o 
  17   1   6        0.45       14.28     15.36 o 
  18   1   6        1.66        6.65     26.96 o 
 -19   2   6       13.85       12.50     17.73 o 
 -18   2   6        2.68      -10.37     13.64 o 
 -17   2   6       47.54       37.58     14.70 o 
 -16   2   6       12.66        1.03     10.46 o 
 -15   2   6       28.77       28.52     12.96 o 
 -14   2   6       30.83       34.69     12.60 o 
 -13   2   6        6.80       13.56      8.40 o 
 -12   2   6      248.52      243.67     20.32 o 
 -11   2   6        2.75        0.84      6.78 o 
 -10   2   6        0.22        5.11      6.43 o 
  -9   2   6     1058.17      973.02     29.81 o 
  -8   2   6      284.05      282.63     17.42 o 
  -7   2   6      369.23      374.29     16.81 o 
  -6   2   6     3297.92     3315.78     57.78 o 
  -5   2   6     5768.81     6238.99     91.30 o 
  -4   2   6      222.11      272.02     12.10 o 
  -3   2   6       12.85       23.20      4.52 o 
  -2   2   6      119.37      113.28     10.45 o 
  -1   2   6     1504.87     1428.96     35.04 o 
   0   2   6      774.26      857.01     20.31 o 
   1   2   6        7.34        4.49      2.64 o 
   2   2   6     2010.30     2030.22     27.54 o 
   3   2   6      284.00      219.14      9.02 o 
   4   2   6       12.41        6.92      3.78 o 
   5   2   6      351.18      313.06     11.77 o 
   6   2   6        0.87        3.08      3.68 o 
   7   2   6      164.13      148.58      9.68 o 
   8   2   6      354.48      342.23     16.51 o 
   9   2   6        2.90       10.30      6.36 o 
  10   2   6       23.65       23.79      7.81 o 
  11   2   6       10.46       13.81      9.21 o 
  12   2   6       12.82        6.65     10.52 o 
  13   2   6      342.09      310.47     29.26 o 
  14   2   6       58.63       51.02     15.72 o 
  15   2   6       24.53       26.25     13.62 o 
  16   2   6       15.15        6.46     12.65 o 
  17   2   6        2.85        3.30     13.08 o 
 -19   3   6        1.27        8.96     18.12 o 
 -18   3   6        0.14       16.59     13.66 o 
 -17   3   6       38.32       34.70     15.14 o 
 -16   3   6        1.48        1.95     10.19 o 
 -15   3   6        0.94       -3.93      9.88 o 
 -14   3   6        1.16        3.62     10.50 o 
 -13   3   6        0.01        6.06      9.43 o 
 -12   3   6        2.78        6.29      8.10 o 
 -11   3   6       10.46        1.37      7.17 o 
 -10   3   6      214.55      162.97     15.47 o 
  -9   3   6        5.60       10.22      7.01 o 
  -8   3   6      701.53      637.45     23.74 o 
  -7   3   6      182.64      180.31     13.29 o 
  -6   3   6     1382.62     1234.41     31.34 o 
  -5   3   6      152.65      255.98     13.21 o 
  -4   3   6        8.09        3.29      4.24 o 
  -3   3   6     2279.17     2281.84     41.94 o 
  -2   3   6     1127.85     1145.60     21.64 o 
  -1   3   6      268.34      226.20     10.65 o 
   0   3   6        8.39        2.97      2.86 o 
   1   3   6        3.56       -0.39      2.84 o 
   2   3   6       74.78       82.99      5.77 o 
   3   3   6       33.99       36.50      4.69 o 
   4   3   6        6.38        5.43      3.72 o 
   5   3   6      337.46      305.36     11.58 o 
   6   3   6      119.83      130.98      8.79 o 
   7   3   6       15.11       13.89      5.96 o 
   8   3   6        8.94       24.07      7.20 o 
   9   3   6      190.52      224.44     18.36 o 
  10   3   6        0.10       -4.57      8.76 o 
  11   3   6        5.08       -0.03      9.02 o 
  12   3   6      209.63      232.30     25.61 o 
  13   3   6       38.29       49.64     14.76 o 
  14   3   6        1.61        8.96     11.20 o 
  15   3   6        8.77       11.99     12.10 o 
  16   3   6        3.00       -2.22     11.24 o 
  17   3   6       15.04       11.81     14.39 o 
 -18   4   6        5.20       14.09     14.35 o 
 -17   4   6       13.34        9.31     13.01 o 
 -16   4   6       85.62       78.55     19.33 o 
 -15   4   6       10.74       22.02     13.15 o 
 -14   4   6        2.64       -5.80      9.42 o 
 -13   4   6       35.27       41.89     14.44 o 
 -12   4   6        3.85        8.14      9.98 o 
 -11   4   6        9.31        0.43      8.60 o 
 -10   4   6       73.07       91.94     13.11 o 
  -9   4   6       68.34       95.08     12.54 o 
  -8   4   6      244.95      231.19     16.08 o 
  -7   4   6      315.01      365.60     17.96 o 
  -6   4   6        9.85       10.23      5.96 o 
  -5   4   6     1140.58     1209.32     31.13 o 
  -4   4   6     5348.61     5627.38     86.97 o 
  -3   4   6      103.04       78.30      7.60 o 
  -2   4   6      221.88      240.56     12.54 o 
  -1   4   6      410.27      473.95     17.15 o 
   0   4   6      833.25      766.48     22.27 o 
   1   4   6      540.13      574.95     19.22 o 
   2   4   6        6.71        9.71      4.09 o 
   3   4   6     2057.88     2147.82     38.00 o 
   4   4   6      114.84      121.02      8.79 o 
   5   4   6      422.64      447.51     15.93 o 
   6   4   6        1.93       -6.88      4.63 o 
   7   4   6      752.56      877.78     30.44 o 
   8   4   6     1065.59     1165.61     36.66 o 
   9   4   6      362.30      347.92     21.16 o 
  10   4   6      385.80      300.96     26.12 o 
  11   4   6        8.69       11.03     10.11 o 
  12   4   6        8.62       15.41     11.16 o 
  13   4   6       40.53       29.19     12.69 o 
  14   4   6       46.94       40.54     14.82 o 
  15   4   6      122.24      118.74     22.13 o 
  16   4   6        3.37        0.72     11.62 o 
  17   4   6        8.23        7.23     13.78 o 
 -18   5   6        6.65       -4.47     14.15 o 
 -17   5   6        4.97       14.25     13.88 o 
 -16   5   6        1.70       12.83     13.20 o 
 -15   5   6       25.10       25.83     13.63 o 
 -14   5   6       20.56       14.67     12.03 o 
 -13   5   6       40.41       56.39     18.83 o 
 -12   5   6      325.50      275.59     32.62 o 
 -11   5   6      495.78      484.31     35.90 o 
 -10   5   6       17.50       21.95     13.64 o 
  -9   5   6      227.02      239.09     19.00 o 
  -8   5   6        0.01       15.62      8.71 o 
  -7   5   6      980.66      894.33     32.80 o 
  -6   5   6      268.49      272.68     18.87 o 
  -5   5   6       68.72       74.66     11.52 o 
  -4   5   6     1432.70     1510.23     34.71 o 
  -3   5   6       25.96       28.02      6.11 o 
  -2   5   6     2151.35     2153.72     44.76 o 
  -1   5   6        2.83        6.84      5.14 o 
   0   5   6      269.38      276.91     14.44 o 
   1   5   6        3.99       24.63      6.47 o 
   2   5   6      169.87      147.02     10.77 o 
   3   5   6      167.61      168.06     10.53 o 
   4   5   6       54.26       49.73      6.93 o 
   5   5   6       48.94       62.93     10.30 o 
   6   5   6        1.44        0.29      5.83 o 
   7   5   6      321.63      327.41     20.13 o 
   8   5   6      277.15      289.01     20.94 o 
   9   5   6        3.59       -2.11      8.68 o 
  10   5   6       33.39        6.82     10.55 o 
  11   5   6      173.76      183.97     22.91 o 
  12   5   6       43.48       38.18     13.68 o 
  13   5   6        5.92        3.94      9.86 o 
  14   5   6       51.44       42.71     15.40 o 
  15   5   6        2.04        7.27     12.72 o 
  16   5   6        3.25        9.50     14.02 o 
 -17   6   6       27.94       46.13     18.33 o 
 -16   6   6        0.01        5.39     12.36 o 
 -15   6   6        1.10       -6.92     13.88 o 
 -14   6   6        0.68        1.80     13.69 o 
 -13   6   6       77.55       57.17     20.90 o 
 -12   6   6        0.88        8.65     12.91 o 
 -11   6   6      116.03      106.81     22.91 o 
 -10   6   6      528.00      647.21     41.87 o 
  -9   6   6        3.62      -11.30     10.36 o 
  -8   6   6      293.65      310.87     21.91 o 
  -7   6   6       13.18        6.56      7.84 o 
  -6   6   6        0.50        7.57      7.32 o 
  -5   6   6       55.42       37.66     14.04 o 
  -4   6   6      185.77      172.95     13.83 o 
  -3   6   6       80.85       96.90     13.35 o 
  -2   6   6        4.49       10.30      7.52 o 
  -1   6   6     1373.58     1391.54     36.13 o 
   0   6   6     1129.16     1173.41     32.87 o 
   1   6   6       69.77       69.61      9.83 o 
   2   6   6       47.36       66.86      8.84 o 
   3   6   6        4.38        3.83      4.55 o 
   4   6   6       12.73       11.26      6.39 o 
   5   6   6      150.87      158.76     14.26 o 
   6   6   6       21.74       42.50     10.71 o 
   7   6   6       89.03      101.78     14.68 o 
   8   6   6     1323.09     1344.03     43.13 o 
   9   6   6        5.82       23.68     11.60 o 
  10   6   6        7.65        1.93     10.43 o 
  11   6   6       27.60       17.76     11.43 o 
  12   6   6       51.43       67.16     16.74 o 
  13   6   6        1.32        2.05     11.05 o 
  14   6   6        2.91       -8.67     11.90 o 
  15   6   6        2.86        7.95     12.84 o 
 -16   7   6       51.46       65.75     24.89 o 
 -15   7   6        4.75       -0.34     16.31 o 
 -14   7   6       11.18        2.09     14.56 o 
 -13   7   6       22.64       19.17     17.23 o 
 -12   7   6      146.38      118.00     26.04 o 
 -11   7   6       41.94       38.01     17.08 o 
 -10   7   6      242.28      277.74     33.10 o 
  -9   7   6      174.22      202.57     28.69 o 
  -8   7   6     1021.84     1071.83     52.91 o 
  -7   7   6       62.65       90.74     15.03 o 
  -6   7   6      135.35      121.65     16.45 o 
  -5   7   6      113.40      123.23     13.81 o 
  -4   7   6      234.52      207.15     15.79 o 
  -3   7   6       82.06       81.03     19.95 o 
  -2   7   6      169.30      156.81     17.40 o 
  -1   7   6       62.76       51.94     11.95 o 
   0   7   6       20.07       11.26      7.07 o 
   1   7   6      123.01      143.20     12.64 o 
   2   7   6      173.90      197.10     14.00 o 
   3   7   6        0.16       -0.27      5.40 o 
   4   7   6       88.64       90.24     11.89 o 
   5   7   6      137.66      182.15     16.07 o 
   6   7   6        6.63        2.94      8.01 o 
   7   7   6       63.90       67.90     13.20 o 
   8   7   6      118.00       92.73     17.43 o 
   9   7   6        1.03        6.96      9.98 o 
  10   7   6       99.24      102.65     19.06 o 
  11   7   6       83.14       68.00     17.68 o 
  12   7   6        8.49        2.88     11.35 o 
  13   7   6       15.43       19.30     12.69 o 
  14   7   6        2.22       -3.14     11.49 o 
  15   7   6       11.65        5.89     13.77 o 
 -15   8   6       10.31       15.29     19.52 o 
 -14   8   6       20.68       19.98     19.04 o 
 -13   8   6        5.28       26.72     18.43 o 
 -12   8   6       15.72       10.96     16.15 o 
 -11   8   6        6.14        9.64     15.66 o 
 -10   8   6        0.78        0.33     14.68 o 
  -9   8   6        9.13       18.09     14.80 o 
  -8   8   6      597.50      485.18     38.24 o 
  -7   8   6       63.88       60.41     18.58 o 
  -6   8   6        0.03       -9.02      7.75 o 
  -5   8   6      290.24      324.51     20.03 o 
  -4   8   6        5.72        0.40      6.96 o 
  -3   8   6      137.75      141.30     18.51 o 
  -2   8   6      296.81      295.16     23.02 o 
  -1   8   6      487.88      574.48     30.22 o 
   0   8   6       63.82       53.44     15.03 o 
   1   8   6      314.30      300.56     17.10 o 
   2   8   6      385.34      372.42     22.35 o 
   3   8   6        1.56       -3.32      8.09 o 
   4   8   6       61.05       80.55     12.31 o 
   5   8   6       99.04      110.66     13.93 o 
   6   8   6       15.21       28.08      9.01 o 
   7   8   6        0.07        5.85     11.13 o 
   8   8   6       12.37       10.42     10.58 o 
   9   8   6        5.49        3.06     10.26 o 
  10   8   6        2.18        3.28     11.36 o 
  11   8   6       44.69       45.82     15.18 o 
  12   8   6        5.71       21.97     14.32 o 
  13   8   6       47.88       38.09     16.17 o 
 -14   9   6       13.35        8.84     18.83 o 
 -13   9   6        5.40       21.51     18.98 o 
 -12   9   6       15.27       26.11     18.72 o 
 -11   9   6        7.23       23.73     19.45 o 
 -10   9   6        4.58        9.46     15.50 o 
  -9   9   6       22.70       20.25     17.49 o 
  -8   9   6      183.97      167.67     29.71 o 
  -7   9   6      324.07      424.84     38.74 o 
  -6   9   6       49.10       33.97     13.95 o 
  -5   9   6       91.50      122.35     16.17 o 
  -4   9   6      195.37      196.21     19.17 o 
  -3   9   6      141.27      131.02     19.32 o 
  -2   9   6        1.05        1.11      9.71 o 
  -1   9   6      140.24      111.66     17.99 o 
   0   9   6       53.16       71.40     15.66 o 
   1   9   6      167.78      188.48     19.35 o 
   2   9   6       89.49       83.56     14.51 o 
   3   9   6       14.89       10.75      8.66 o 
   4   9   6       41.49       28.85      9.53 o 
   5   9   6      202.56      274.74     20.38 o 
   6   9   6        0.22        1.18      8.34 o 
   7   9   6       19.80       20.25     12.28 o 
   8   9   6        1.19        1.58     10.71 o 
   9   9   6        3.25       14.04     12.20 o 
  10   9   6        1.51        2.88     11.35 o 
  11   9   6       44.34       54.37     17.80 o 
  12   9   6        3.04       -2.92     12.80 o 
 -12  10   6        0.07        7.07     18.87 o 
 -11  10   6        1.49      -13.78     15.38 o 
 -10  10   6        0.16       12.87     16.93 o 
  -9  10   6        8.73        9.75     18.09 o 
  -8  10   6        6.82        4.08     15.83 o 
  -7  10   6       16.84        9.19     19.82 o 
  -6  10   6       37.50       62.41     18.20 o 
  -5  10   6       37.70       53.18     17.16 o 
  -4  10   6      254.80      307.63     24.44 o 
  -3  10   6        6.22       11.98     10.83 o 
  -2  10   6       24.61       47.62     14.38 o 
  -1  10   6      117.09       68.84     16.45 o 
   0  10   6       30.34       32.29     11.36 o 
   1  10   6      123.66      129.08     17.35 o 
   2  10   6      154.18      140.33     18.61 o 
   3  10   6       16.15       11.23     11.43 o 
   4  10   6       23.87       25.45     10.83 o 
   5  10   6       48.40       37.96     12.85 o 
   6  10   6        0.46        9.62      9.96 o 
   7  10   6        1.65       12.47     11.98 o 
   8  10   6        0.22       -5.95     10.05 o 
   9  10   6       12.15       26.36     14.35 o 
  10  10   6        4.78        9.60     13.35 o 
 -10  11   6        0.20       26.56     32.71 o 
  -9  11   6        0.86       41.74     32.58 o 
  -8  11   6        9.07       24.86     28.79 o 
  -7  11   6       27.26       28.83     21.23 o 
  -6  11   6       47.88       72.50     19.87 o 
  -5  11   6       33.66       33.94     16.44 o 
  -4  11   6        1.09        1.70     12.83 o 
  -3  11   6        1.41       -1.06     16.16 o 
  -2  11   6        2.65        9.09     11.94 o 
  -1  11   6        0.11       -1.28     12.65 o 
   0  11   6        7.85        9.43     11.79 o 
   1  11   6        6.41        4.63     13.79 o 
   2  11   6        9.77       15.39     13.47 o 
   3  11   6       14.33       20.71     11.41 o 
   4  11   6        2.40        8.96     10.28 o 
   5  11   6       12.66       22.19     11.93 o 
   6  11   6       16.92       19.88     11.85 o 
   7  11   6        7.94       18.08     14.33 o 
   8  11   6        2.36        8.38     13.64 o 
  -7  12   6        6.45       -0.13     27.09 o 
  -6  12   6       11.73       25.26     30.36 o 
  -5  12   6       33.46       14.39     28.79 o 
  -4  12   6       69.88       83.75     39.65 o 
  -3  12   6        1.42        2.22     26.96 o 
  -2  12   6       11.16       19.37     27.09 o 
  -1  12   6       21.25       29.44     30.36 o 
   0  12   6        3.71       -3.01     26.56 o 
   1  12   6        0.40       -5.76     25.12 o 
   2  12   6        1.68        5.50     28.26 o 
   3  12   6        0.35       15.67     15.81 o 
   4  12   6        2.80       11.24     15.49 o 
   5  12   6        2.94        9.58     17.41 o 
 -19   1   7        4.27       19.89     18.95 o 
 -18   1   7       10.04       10.14     16.61 o 
 -17   1   7      137.48      120.99     21.42 o 
 -16   1   7       33.43       21.47     12.11 o 
 -15   1   7        2.43        5.29      9.48 o 
 -14   1   7       46.07       39.26     11.33 o 
 -13   1   7       18.30       23.95      9.75 o 
 -12   1   7       35.71       34.57      9.65 o 
 -11   1   7        1.72        2.32      7.06 o 
 -10   1   7      145.60      144.81     13.99 o 
  -9   1   7        6.52       21.83      7.31 o 
  -8   1   7      249.05      284.81     15.59 o 
  -7   1   7     2708.66     2693.89     51.19 o 
  -6   1   7     1522.05     1522.86     34.00 o 
  -5   1   7      152.85      233.11     11.88 o 
  -4   1   7       10.80       19.82      4.76 o 
  -3   1   7        9.22       12.02      5.35 o 
  -2   1   7      268.14      364.07     15.83 o 
  -1   1   7       33.56       33.61      6.48 o 
   0   1   7      544.49      500.78     14.74 o 
   1   1   7      108.49      128.48      7.00 o 
   2   1   7     3540.25     3600.33     46.17 o 
   3   1   7      874.60      865.01     18.65 o 
   4   1   7      511.30      519.58     14.90 o 
   5   1   7      930.52      982.78     21.73 o 
   6   1   7      534.27      526.33     16.15 o 
   7   1   7      494.76      504.87     16.66 o 
   8   1   7       73.17       79.22      8.79 o 
   9   1   7       47.13       33.99      8.07 o 
  10   1   7      541.23      512.66     21.80 o 
  11   1   7       94.27      112.23     15.92 o 
  12   1   7      212.63      226.04     21.25 o 
  13   1   7        1.02       -5.48      8.12 o 
  14   1   7        1.36       -3.62      9.00 o 
  15   1   7        4.28        9.47     12.44 o 
  16   1   7        3.50        5.40     12.64 o 
  17   1   7        1.39        8.91     16.95 o 
 -19   2   7       34.67       21.79     19.14 o 
 -18   2   7       13.34       27.67     14.79 o 
 -17   2   7        2.80        9.48     12.04 o 
 -16   2   7       71.63       71.52     17.60 o 
 -15   2   7       60.22       92.15     18.16 o 
 -14   2   7       54.60       34.67     13.32 o 
 -13   2   7       65.10       68.63     14.79 o 
 -12   2   7      284.29      307.75     20.01 o 
 -11   2   7      530.91      539.04     24.65 o 
 -10   2   7      126.94      138.57     14.42 o 
  -9   2   7       63.92       84.94     11.65 o 
  -8   2   7      341.66      348.24     17.76 o 
  -7   2   7     1435.53     1484.60     35.85 o 
  -6   2   7        6.90        4.02      5.19 o 
  -5   2   7     2014.16     2164.23     42.02 o 
  -4   2   7     1273.79     1404.74     30.13 o 
  -2   2   7     3135.73     2980.48     60.36 o 
  -1   2   7       70.84      135.59     12.52 o 
   0   2   7        0.15        0.37      3.54 o 
   1   2   7      491.31      437.87     11.42 o 
   2   2   7     1578.24     1715.28     27.48 o 
   3   2   7     5611.57     5594.42     67.24 o 
   4   2   7      488.47      514.49     14.89 o 
   5   2   7        2.03        2.64      3.98 o 
   6   2   7     1937.00     1920.46     33.52 o 
   7   2   7      337.60      353.77     14.04 o 
   8   2   7       96.78       84.68     10.68 o 
   9   2   7       50.16       43.33      8.90 o 
  10   2   7       59.30       73.77     11.32 o 
  11   2   7      318.31      359.73     22.39 o 
  12   2   7       32.29       35.11     11.45 o 
  13   2   7       98.43       58.16     15.79 o 
  14   2   7       54.06       66.06     17.66 o 
  15   2   7        3.56       27.65     13.76 o 
  16   2   7       10.55       12.38     13.28 o 
  17   2   7        8.57        5.26     13.61 o 
 -19   3   7        0.39        1.55     13.60 o 
 -18   3   7        3.03       14.61     13.15 o 
 -17   3   7       25.23       28.10     14.05 o 
 -16   3   7        1.40        5.72     11.69 o 
 -15   3   7      156.68      173.67     24.01 o 
 -14   3   7      536.95      588.83     34.95 o 
 -13   3   7        6.84        3.22      9.99 o 
 -12   3   7      281.58      332.85     21.14 o 
 -11   3   7       40.51       20.34      8.93 o 
 -10   3   7        3.24       11.68      7.91 o 
  -9   3   7        0.05       -3.83      5.70 o 
  -8   3   7       17.70        5.40      6.38 o 
  -7   3   7       32.83       27.69      7.59 o 
  -6   3   7     2401.47     2582.11     50.63 o 
  -5   3   7     1048.20     1191.54     29.84 o 
  -4   3   7     6553.61     6979.43    101.12 o 
  -3   3   7     1886.96     1663.95     33.92 o 
  -2   3   7       11.78        9.71      4.28 o 
  -1   3   7     2430.99     2477.61     43.75 o 
   0   3   7       18.78       29.25      4.49 o 
   1   3   7      214.67      193.83      8.96 o 
   2   3   7      936.54      994.62     18.60 o 
   3   3   7      452.79      461.95     13.81 o 
   4   3   7      112.54      112.74      8.20 o 
   5   3   7      237.57      208.63     10.52 o 
   6   3   7      185.60      191.80     10.82 o 
   7   3   7       67.58       75.16      9.52 o 
   8   3   7      246.07      292.82     16.69 o 
   9   3   7       48.73       40.58      8.82 o 
  10   3   7       13.49        6.09      7.91 o 
  11   3   7        0.61        6.80     10.02 o 
  12   3   7        3.66       13.84     10.59 o 
  13   3   7      128.11      152.74     22.87 o 
  14   3   7      128.41      175.79     25.44 o 
  15   3   7       86.11       98.13     20.69 o 
  16   3   7        1.65       13.46     13.43 o 
  17   3   7       18.88       18.15     14.30 o 
 -18   4   7       17.09       15.51     14.00 o 
 -17   4   7        1.71       -2.65     11.21 o 
 -16   4   7        6.22        8.35     12.44 o 
 -15   4   7        1.28        7.45     11.38 o 
 -14   4   7       87.69       98.17     19.57 o 
 -13   4   7      204.54      181.59     23.22 o 
 -12   4   7       78.96       91.93     18.05 o 
 -11   4   7      248.64      249.57     19.54 o 
 -10   4   7      134.02      153.81     15.90 o 
  -9   4   7      135.21      134.26     14.34 o 
  -8   4   7       58.56       82.62     11.41 o 
  -7   4   7      821.42      879.29     28.38 o 
  -6   4   7      114.84       97.03     11.01 o 
  -5   4   7      114.72      131.88     11.91 o 
  -4   4   7      485.95      442.89     18.03 o 
  -3   4   7     1544.20     1308.81     26.56 o 
  -2   4   7      729.30      762.88     28.60 o 
  -1   4   7      521.19      459.46     17.16 o 
   0   4   7       53.66       52.64      7.79 o 
   1   4   7        4.53        4.14      3.38 o 
   2   4   7      644.56      651.09     15.00 o 
   3   4   7      410.77      389.30     12.71 o 
   4   4   7      238.81      271.72     11.30 o 
   5   4   7       78.68       89.46      8.07 o 
   6   4   7      562.85      578.22     24.00 o 
   7   4   7       51.23       55.94     11.09 o 
   8   4   7       36.99       46.47     11.15 o 
   9   4   7       73.84       58.41     12.58 o 
  10   4   7      259.59      286.88     21.78 o 
  11   4   7      243.30      309.18     26.48 o 
  12   4   7        4.56       11.08     10.14 o 
  13   4   7        1.07       -0.45     10.26 o 
  14   4   7       13.34       16.42     11.77 o 
  15   4   7        3.22       11.18     13.22 o 
  16   4   7        0.00        5.07     13.23 o 
 -18   5   7        3.41       -4.58     13.75 o 
 -17   5   7        0.68       -1.97     12.48 o 
 -16   5   7       34.21       16.01     14.21 o 
 -15   5   7        9.18        4.10     12.03 o 
 -14   5   7      374.87      379.43     32.93 o 
 -13   5   7       50.14       62.95     16.04 o 
 -12   5   7        8.26        2.92      9.41 o 
 -11   5   7       10.71       24.70     11.90 o 
 -10   5   7        4.00       13.44      8.55 o 
  -9   5   7       71.00      108.27     14.05 o 
  -8   5   7      305.24      300.87     18.63 o 
  -7   5   7      118.68      151.33     14.46 o 
  -6   5   7        8.80       -2.01      5.70 o 
  -5   5   7      189.83      168.55     14.02 o 
  -4   5   7      140.38      117.47     12.04 o 
  -3   5   7      118.55      102.62      9.11 o 
  -2   5   7      159.15      216.75     13.63 o 
  -1   5   7      100.13      113.45     11.15 o 
   0   5   7        0.04       -0.96      4.80 o 
   1   5   7      148.06      137.90     12.22 o 
   2   5   7      140.40      125.55     10.63 o 
   3   5   7       23.75       18.44      5.32 o 
   4   5   7        0.10        0.97      4.93 o 
   5   5   7      442.56      404.67     20.53 o 
   6   5   7        9.85        0.21      6.96 o 
   7   5   7      158.06      154.40     16.62 o 
   8   5   7       86.93      102.16     15.05 o 
   9   5   7       16.97        4.03      9.11 o 
  10   5   7        0.46        9.14      8.87 o 
  11   5   7        0.16        1.26      8.65 o 
  12   5   7        6.98       10.81     10.40 o 
  13   5   7        0.24       15.29     12.36 o 
  14   5   7        4.42        5.30     12.05 o 
  15   5   7        6.82       36.05     15.34 o 
  16   5   7        0.85       10.01     13.04 o 
 -17   6   7        1.06       15.17     15.41 o 
 -16   6   7       57.37       62.46     19.12 o 
 -15   6   7        2.67        1.24     11.43 o 
 -14   6   7        6.15       -5.66     10.65 o 
 -13   6   7       97.81      118.43     21.06 o 
 -12   6   7       69.19       75.07     17.51 o 
 -11   6   7       10.71        6.51     10.39 o 
 -10   6   7       84.87       54.09     17.83 o 
  -9   6   7      180.70      175.37     19.45 o 
  -8   6   7       25.85       16.42      9.69 o 
  -7   6   7       73.98       85.39     12.49 o 
  -6   6   7        1.07        0.96      6.18 o 
  -5   6   7      180.49      188.69     15.33 o 
  -4   6   7      536.50      555.18     19.76 o 
  -3   6   7        3.85        5.58      5.28 o 
  -2   6   7     1102.88     1101.98     32.25 o 
  -1   6   7      501.00      471.46     20.68 o 
   0   6   7       91.80       80.53     11.01 o 
   1   6   7        5.72        7.27      6.40 o 
   2   6   7      891.53      934.83     26.47 o 
   3   6   7       36.26       40.57      7.36 o 
   4   6   7      235.61      260.08     16.30 o 
   5   6   7       26.08       12.98      7.50 o 
   6   6   7       66.30       60.89     12.31 o 
   7   6   7       55.60       70.69     13.54 o 
   8   6   7      741.43      763.90     32.75 o 
   9   6   7       99.19      105.35     16.14 o 
  10   6   7        0.25        6.68     10.05 o 
  11   6   7       11.33        7.75     10.26 o 
  12   6   7        5.33        6.52     11.89 o 
  13   6   7       46.81       51.21     16.28 o 
  14   6   7        0.01       -2.94     12.05 o 
  15   6   7        3.23       23.61     15.36 o 
 -16   7   7       19.65       22.67     16.00 o 
 -15   7   7        0.10        4.60     12.59 o 
 -14   7   7        0.90      -10.52     10.89 o 
 -13   7   7        3.66      -13.57     13.45 o 
 -12   7   7       38.63       41.42     19.52 o 
 -11   7   7        1.21        0.45     12.71 o 
 -10   7   7        2.60        3.98     13.13 o 
  -9   7   7      137.14      119.87     23.95 o 
  -8   7   7      350.55      334.95     32.01 o 
  -7   7   7       61.18       34.91     12.59 o 
  -6   7   7       10.73       13.08      9.05 o 
  -5   7   7       14.59        6.42      6.47 o 
  -4   7   7        7.04        0.07      5.61 o 
  -3   7   7       42.15       40.13     11.25 o 
  -2   7   7       15.06       12.18      7.50 o 
  -1   7   7        4.89        2.19      6.46 o 
   0   7   7      276.26      260.47     17.64 o 
   1   7   7       32.94       16.74      6.80 o 
   2   7   7      223.65      226.57     18.48 o 
   3   7   7      271.15      267.75     17.74 o 
   4   7   7      101.19      101.02     12.60 o 
   5   7   7       15.88        7.03      7.56 o 
   6   7   7      111.40      129.43     17.07 o 
   7   7   7        2.40        1.55      8.96 o 
   8   7   7      180.95      191.18     20.30 o 
   9   7   7        0.05      -10.96      8.81 o 
  10   7   7        5.40        8.00     11.01 o 
  11   7   7        4.80        4.71     10.52 o 
  12   7   7       10.27       12.90     13.34 o 
  13   7   7        0.02       18.87     13.58 o 
  14   7   7        0.87        3.29     12.51 o 
 -15   8   7       26.33       16.64     19.11 o 
 -14   8   7       21.82       57.45     34.02 o 
 -13   8   7       16.58       29.97     19.72 o 
 -12   8   7        0.96       -5.39     14.07 o 
 -11   8   7        4.83        0.64     26.43 o 
 -10   8   7        1.25        2.16     14.06 o 
  -9   8   7        4.97       -8.24     13.04 o 
  -8   8   7      417.63      367.50     34.62 o 
  -7   8   7      180.09      247.26     31.22 o 
  -6   8   7       28.05       15.80     10.92 o 
  -5   8   7      196.28      217.45     18.28 o 
  -4   8   7       27.23       24.86      8.90 o 
  -3   8   7        3.10       -4.95      8.49 o 
  -2   8   7       30.11       32.60      9.86 o 
  -1   8   7      204.93      185.75     17.46 o 
   0   8   7      113.53      115.99     14.67 o 
   1   8   7       20.28       14.85      9.56 o 
   2   8   7      827.13      693.16     30.14 o 
   3   8   7      140.57      133.65     15.76 o 
   4   8   7       90.96       92.18     13.06 o 
   5   8   7      191.37      168.04     16.62 o 
   6   8   7       14.58       17.88      8.24 o 
   7   8   7       36.87       41.70     12.00 o 
   8   8   7        9.92        4.68     10.50 o 
   9   8   7        5.51        1.20     10.09 o 
  10   8   7       18.76       20.04     12.71 o 
  11   8   7       54.51       63.45     17.80 o 
  12   8   7        4.57       16.88     14.64 o 
  13   8   7        7.42       -3.32     12.38 o 
 -14   9   7        1.46      -10.99     22.77 o 
 -13   9   7        1.96       -3.01     23.16 o 
 -12   9   7       30.28       33.11     28.53 o 
 -11   9   7        0.42        1.96     21.33 o 
 -10   9   7        0.37       11.52     26.30 o 
  -9   9   7       50.57       66.21     31.54 o 
  -8   9   7        9.06        0.26     21.33 o 
  -7   9   7       96.65      129.16     39.39 o 
  -6   9   7      402.76      426.22     36.75 o 
  -5   9   7      136.23      147.40     17.37 o 
  -4   9   7        1.52        4.21      8.29 o 
  -3   9   7       22.88       16.23     11.11 o 
  -2   9   7      120.90      139.10     16.88 o 
  -1   9   7       99.38       77.80     13.80 o 
   0   9   7       30.42       31.59     12.86 o 
   1   9   7       18.39       13.84     10.00 o 
   2   9   7        8.46       -0.57      9.07 o 
   3   9   7       40.38       34.45      9.65 o 
   4   9   7        7.76        7.89      8.03 o 
   5   9   7       26.24       39.64     10.78 o 
   6   9   7       19.04       26.20      9.78 o 
   7   9   7        4.46       -0.26     10.31 o 
   8   9   7        5.72       13.96     12.39 o 
   9   9   7        2.44        2.83     10.28 o 
  10   9   7        0.03       -5.67     11.66 o 
  11   9   7        2.19        1.47     12.34 o 
 -12  10   7        5.23       39.78     31.93 o 
 -11  10   7        6.89       35.72     31.41 o 
 -10  10   7        0.04       -9.81     23.42 o 
  -9  10   7       23.84       18.19     28.27 o 
  -8  10   7        0.92       29.18     27.35 o 
  -7  10   7       15.95       10.60     24.73 o 
  -6  10   7       79.14      135.70     43.84 o 
  -5  10   7      155.34      164.63     45.15 o 
  -4  10   7       38.12       28.37     16.69 o 
  -3  10   7       75.34       73.52     21.28 o 
  -2  10   7        4.43        9.16     13.26 o 
  -1  10   7       12.15       24.67     15.67 o 
   0  10   7        4.97        2.84     10.11 o 
   1  10   7        0.91       -1.43     10.93 o 
   2  10   7       33.14       54.40     16.58 o 
   3  10   7        1.02        7.49      9.51 o 
   4  10   7        0.49       -6.08      8.86 o 
   5  10   7        6.23       -1.98     11.54 o 
   6  10   7       31.23       20.30     13.40 o 
   7  10   7        0.00       -8.37     13.99 o 
   8  10   7        3.01        5.78     16.71 o 
   9  10   7        0.03       -4.68     15.56 o 
  10  10   7        0.03       -8.71     17.45 o 
  -9  11   7       20.92       17.40     31.93 o 
  -8  11   7       11.73       26.56     32.58 o 
  -7  11   7       16.49        2.88     25.26 o 
  -6  11   7        0.55       11.52     24.60 o 
  -5  11   7       90.14       87.68     37.82 o 
  -4  11   7      418.07      494.48     72.90 o 
  -3  11   7        1.62        5.08     13.59 o 
  -2  11   7       63.64       47.09     19.06 o 
  -1  11   7       40.33       28.43     15.36 o 
   0  11   7       12.70       24.35     14.06 o 
   1  11   7        0.38        2.51     12.78 o 
   2  11   7        1.96       -3.55     11.89 o 
   3  11   7       70.92       97.93     20.85 o 
   4  11   7        4.11        8.90     12.80 o 
   5  11   7        3.12        2.41     13.13 o 
   6  11   7        1.41       -1.36     12.59 o 
   7  11   7        9.77       -6.09     15.92 o 
  -6  12   7       16.28      -10.99     23.82 o 
  -5  12   7        0.01       20.28     28.00 o 
  -4  12   7        3.00       18.84     29.05 o 
  -3  12   7       13.43       21.46     29.84 o 
  -2  12   7       33.43       37.56     36.12 o 
  -1  12   7       28.93       21.39     19.45 o 
   0  12   7       68.60       95.79     45.15 o 
   1  12   7        5.25       11.25     30.88 o 
   2  12   7        2.78       19.37     33.24 o 
   3  12   7        0.08       16.66     17.04 o 
   4  12   7        6.94       29.35     20.12 o 
 -19   0   8        5.12        0.00     23.82 o 
 -18   0   8      108.45       71.97     33.37 o 
 -17   0   8      547.13      559.04     64.01 o 
 -16   0   8      610.27      618.91     43.86 o 
 -15   0   8       22.46       31.11     14.76 o 
 -14   0   8        4.54        0.99     11.58 o 
 -13   0   8     1032.74      981.42     50.18 o 
 -12   0   8        0.08        4.12     10.74 o 
 -11   0   8      587.20      613.56     36.71 o 
 -10   0   8       87.75       77.66     16.48 o 
  -9   0   8      760.68      794.88     38.25 o 
  -8   0   8      698.28      850.82     37.88 o 
  -7   0   8        2.80        8.78      7.37 o 
  -6   0   8     2321.59     2396.71     64.49 o 
  -5   0   8      345.62      366.17     20.46 o 
  -4   0   8     1351.46     1253.71     37.94 o 
  -3   0   8     6188.68     6434.07    126.69 o 
  -2   0   8      197.99      229.70     12.10 o 
  -1   0   8      757.81      840.41     50.68 o 
   0   0   8      326.11      315.15     35.74 o 
   1   0   8     7841.53     8070.46    125.94 o 
   2   0   8     2179.42     2514.65     51.22 o 
   3   0   8       10.67        5.75      5.39 o 
   4   0   8       14.54       -1.99      5.19 o 
   5   0   8      659.22      677.95     25.95 o 
   6   0   8     1406.99     1584.23     43.47 o 
   7   0   8        0.27        9.73      7.27 o 
   8   0   8       83.73      104.10     20.47 o 
   9   0   8      813.16      779.21     32.73 o 
  10   0   8      555.58      557.27     38.73 o 
  11   0   8        3.24        9.54     12.86 o 
  12   0   8       60.60       60.24     19.10 o 
  13   0   8        6.97        9.22     13.36 o 
  14   0   8      101.00      109.95     26.10 o 
  15   0   8        5.26       18.02     16.75 o 
  16   0   8        4.50       -0.32     15.62 o 
  17   0   8        1.86      -15.05     19.50 o 
 -19   1   8        4.98        5.04     17.12 o 
 -18   1   8       20.88       21.92     17.93 o 
 -17   1   8        8.06        9.23     12.12 o 
 -16   1   8       19.25       12.40     12.40 o 
 -15   1   8       96.92       94.89     15.34 o 
 -14   1   8        7.40       10.83      8.96 o 
 -13   1   8      309.53      292.56     21.14 o 
 -12   1   8        6.59       -0.27      7.14 o 
 -11   1   8      404.75      476.61     23.10 o 
 -10   1   8      125.57      128.60     14.03 o 
  -9   1   8      799.64      862.37     28.33 o 
  -8   1   8      125.25      139.86     12.74 o 
  -7   1   8      393.49      464.46     18.86 o 
  -6   1   8       29.63       34.00      6.76 o 
  -5   1   8      394.49      374.02     14.78 o 
  -4   1   8     1391.63     1568.74     31.29 o 
  -3   1   8     2943.13     2989.58     60.33 o 
  -2   1   8      128.17      131.38     10.96 o 
  -1   1   8     5640.45     5762.64     98.00 o 
   0   1   8      269.69      211.61     10.10 o 
   1   1   8        2.76        6.96      3.58 o 
   2   1   8     2168.64     2100.13     32.19 o 
   3   1   8     1553.05     1379.89     25.43 o 
   4   1   8     1201.88     1272.06     25.07 o 
   5   1   8       35.70       24.09      5.46 o 
   6   1   8        0.00       -4.35      4.01 o 
   7   1   8        4.20       -0.41      4.51 o 
   8   1   8      298.30      327.18     14.68 o 
   9   1   8       67.65       58.06     10.02 o 
  10   1   8       43.88       36.30      9.21 o 
  11   1   8       10.52       11.49      7.85 o 
  12   1   8       33.56       42.94     11.81 o 
  13   1   8       52.90       50.80     13.49 o 
  14   1   8       11.01       -1.86      9.26 o 
  15   1   8       38.22       62.19     17.83 o 
  16   1   8       43.87       75.95     24.45 o 
  17   1   8        6.84        2.39     13.21 o 
 -19   2   8        4.86        2.20     17.04 o 
 -18   2   8        0.11       -4.95     11.87 o 
 -17   2   8       60.85       53.67     17.62 o 
 -16   2   8       24.87        3.81     12.36 o 
 -15   2   8        2.68        4.77     10.98 o 
 -14   2   8       28.84       21.84     10.12 o 
 -13   2   8       35.64       23.46     10.10 o 
 -12   2   8       62.76       71.33     12.85 o 
 -11   2   8        2.14        4.79      7.71 o 
 -10   2   8       40.46       22.97      8.81 o 
  -9   2   8      268.88      306.77     17.85 o 
  -8   2   8      106.77       95.10     11.49 o 
  -7   2   8     1461.55     1582.23     37.73 o 
  -6   2   8     2865.35     2759.19     51.98 o 
  -5   2   8      582.58      534.32     18.51 o 
  -4   2   8      144.12      131.52      9.09 o 
  -3   2   8       58.56       61.00      9.90 o 
  -2   2   8       80.24      116.12     11.92 o 
  -1   2   8       16.08       12.14      5.94 o 
   0   2   8      182.30      199.48     11.34 o 
   1   2   8     1650.57     1746.62     27.07 o 
   2   2   8      661.29      628.08     15.53 o 
   3   2   8      119.44      117.11      8.12 o 
   4   2   8      937.09      965.27     21.55 o 
   5   2   8      920.88     1004.66     22.77 o 
   6   2   8      197.66      214.06     11.77 o 
   7   2   8       27.72       30.59      6.42 o 
   8   2   8       18.39       19.24      7.12 o 
   9   2   8       45.81       44.19      9.29 o 
  10   2   8       29.53       38.37      9.25 o 
  11   2   8       60.70       67.10     11.25 o 
  12   2   8       15.80        8.71      8.88 o 
  13   2   8       17.56        4.86      9.89 o 
  14   2   8        5.79       11.17     12.29 o 
  15   2   8        1.53       11.03     12.31 o 
  16   2   8        1.43       -0.52     12.65 o 
 -18   3   8        0.90       -7.76     12.98 o 
 -17   3   8        0.54        0.76     11.50 o 
 -16   3   8       26.84       26.47     14.23 o 
 -15   3   8       26.38       37.12     14.17 o 
 -14   3   8      171.53      164.52     22.68 o 
 -13   3   8      161.81      143.44     17.46 o 
 -12   3   8      103.16      120.75     15.67 o 
 -11   3   8       82.33       56.67     11.58 o 
 -10   3   8       75.01       92.87     13.14 o 
  -9   3   8        1.53        0.78      6.46 o 
  -8   3   8       30.55       41.00      8.94 o 
  -7   3   8       59.32       59.36      9.81 o 
  -6   3   8      624.49      769.01     24.74 o 
  -5   3   8       62.08       77.16      9.40 o 
  -4   3   8      546.01      550.41     18.55 o 
  -3   3   8       72.48       76.11      7.53 o 
  -2   3   8      170.05      176.41      9.52 o 
  -1   3   8       18.07       31.98      8.12 o 
   0   3   8        0.64       -3.93      3.18 o 
   1   3   8      795.06      830.52     17.61 o 
   2   3   8      300.91      294.92     10.29 o 
   3   3   8        3.21        7.77      4.09 o 
   4   3   8       23.42       31.14      5.73 o 
   5   3   8        3.75        4.73      4.44 o 
   6   3   8       14.06       17.02      6.46 o 
   7   3   8        9.91        9.69      6.29 o 
   8   3   8      278.16      278.61     16.80 o 
   9   3   8       62.39       55.41     10.39 o 
  10   3   8       51.47       58.17     10.95 o 
  11   3   8        1.69        1.60      8.33 o 
  12   3   8        0.24        9.96     10.09 o 
  13   3   8       47.72       37.14     13.73 o 
  14   3   8        4.61       12.40     12.16 o 
  15   3   8        0.73        4.53     12.13 o 
  16   3   8        0.06      -12.12     11.87 o 
 -18   4   8        4.60        2.59     13.85 o 
 -17   4   8        0.09        7.66     14.23 o 
 -16   4   8        7.20        1.71     12.68 o 
 -15   4   8        0.43       -6.29     10.56 o 
 -14   4   8        5.32        8.13     11.78 o 
 -13   4   8        9.69        4.30     10.83 o 
 -12   4   8       93.37      138.32     20.23 o 
 -11   4   8      103.92       95.08     14.21 o 
 -10   4   8       92.34       75.79     12.77 o 
  -9   4   8       64.95       58.17     10.94 o 
  -8   4   8       12.09        3.65      6.66 o 
  -7   4   8      330.33      390.18     19.23 o 
  -6   4   8      119.83      114.72     11.84 o 
  -5   4   8      758.52      853.86     26.24 o 
  -4   4   8      552.12      611.60     21.21 o 
  -3   4   8      858.42      844.21     24.24 o 
  -2   4   8     1516.52     1596.14     29.30 o 
  -1   4   8      790.66      846.83     18.90 o 
   0   4   8       34.60       39.01      5.32 o 
   1   4   8      288.51      292.18     11.25 o 
   2   4   8        5.62        5.44      3.48 o 
   3   4   8       58.87       70.67      6.64 o 
   4   4   8      366.77      440.08     14.74 o 
   5   4   8      360.91      400.41     18.41 o 
   6   4   8      922.99      877.85     25.84 o 
   7   4   8      173.37      130.18     12.70 o 
   8   4   8      163.17      120.28     15.65 o 
   9   4   8        0.17       -4.57      7.78 o 
  10   4   8        0.54       15.11      9.03 o 
  11   4   8       15.67       20.07      9.55 o 
  12   4   8        2.16       -2.32      9.83 o 
  13   4   8        0.16        6.04     11.20 o 
  14   4   8        0.16       14.94     12.53 o 
  15   4   8        1.69       10.82     12.19 o 
  16   4   8       40.50       33.49     19.43 o 
 -17   5   8        2.04       12.71     14.33 o 
 -16   5   8       19.13       25.40     14.76 o 
 -15   5   8        0.54        3.62     11.55 o 
 -14   5   8        5.48        9.61     12.05 o 
 -13   5   8       29.94       20.32     12.27 o 
 -12   5   8       58.87       57.28     20.10 o 
 -11   5   8      314.00      342.00     36.50 o 
 -10   5   8        2.43        3.56      8.46 o 
  -9   5   8      596.15      670.51     27.91 o 
  -8   5   8       12.61       25.47      8.71 o 
  -7   5   8       54.71       47.82     10.06 o 
  -6   5   8      105.39       92.83     11.82 o 
  -5   5   8       21.86       41.78      8.82 o 
  -4   5   8       20.87       16.17      6.88 o 
  -3   5   8      219.45      226.06     12.03 o 
  -2   5   8      480.99      544.64     20.65 o 
  -1   5   8      268.68      278.85     15.04 o 
   0   5   8        1.36       -5.86      4.53 o 
   1   5   8      324.17      382.31     17.78 o 
   2   5   8       80.38       95.30      9.04 o 
   3   5   8       17.94       11.30      5.43 o 
   4   5   8      397.29      376.63     17.68 o 
   5   5   8        0.03       -1.41      6.94 o 
   6   5   8      201.62      218.47     18.49 o 
   7   5   8      266.68      265.53     20.63 o 
   8   5   8      142.55      130.78     16.45 o 
   9   5   8       78.48      109.60     16.13 o 
  10   5   8        0.02        7.34      8.41 o 
  11   5   8       15.50       22.47     11.73 o 
  12   5   8        0.34        7.90     11.11 o 
  13   5   8       62.66       57.26     16.90 o 
  14   5   8        0.02        8.89     12.87 o 
  15   5   8        1.90       17.27     13.50 o 
 -17   6   8        2.56       -5.17     15.73 o 
 -16   6   8        0.02        0.48     14.68 o 
 -15   6   8        0.49       13.16     16.49 o 
 -14   6   8        2.68        7.25     15.46 o 
 -13   6   8      127.94      140.10     28.68 o 
 -12   6   8        2.68        8.09     12.13 o 
 -11   6   8       57.65       82.21     17.39 o 
 -10   6   8      378.01      355.15     33.98 o 
  -9   6   8       73.96       91.49     14.25 o 
  -8   6   8      183.29      193.67     17.98 o 
  -7   6   8       66.11       53.19     11.22 o 
  -6   6   8      126.95      145.91     15.16 o 
  -5   6   8       93.24       94.17     12.23 o 
  -4   6   8      473.45      557.19     19.81 o 
  -3   6   8       61.33       39.14      7.48 o 
  -2   6   8        9.32        1.49      6.18 o 
  -1   6   8      838.28      777.27     26.80 o 
   0   6   8      635.29      603.88     25.87 o 
   1   6   8      124.92      113.61     12.72 o 
   2   6   8      758.64      743.06     24.16 o 
   3   6   8      111.80      102.88     11.96 o 
   4   6   8       45.07       33.92      8.83 o 
   5   6   8      703.37      634.21     27.77 o 
   6   6   8       12.12        0.14      8.33 o 
   7   6   8        0.07       13.38      9.97 o 
   8   6   8      206.70      210.61     20.87 o 
   9   6   8       79.73       68.36     13.67 o 
  10   6   8       85.90       99.16     16.15 o 
  11   6   8       24.25       13.99     11.46 o 
  12   6   8       37.11       42.48     15.14 o 
  13   6   8        0.90        4.08     12.15 o 
  14   6   8        3.97       20.34     14.21 o 
 -16   7   8        6.89       -4.73     17.82 o 
 -15   7   8        0.16      -12.38     14.59 o 
 -14   7   8        0.01       11.81     16.30 o 
 -13   7   8        1.94        4.66     13.36 o 
 -12   7   8       20.20       19.94     16.75 o 
 -11   7   8      287.47      238.18     35.16 o 
 -10   7   8      205.77      225.60     34.32 o 
  -9   7   8      228.11      238.60     33.88 o 
  -8   7   8       48.01       42.35     13.08 o 
  -7   7   8        3.34        7.00      9.44 o 
  -6   7   8       34.83       25.22     11.28 o 
  -5   7   8       82.97       87.55     15.42 o 
  -4   7   8      104.11      104.30     16.51 o 
  -3   7   8      138.42      126.57     17.49 o 
  -2   7   8       50.02       41.06     11.25 o 
  -1   7   8       46.83       71.53     14.01 o 
   0   7   8        4.44        1.32      7.05 o 
   1   7   8      543.52      471.12     20.34 o 
   2   7   8      271.92      305.69     20.58 o 
   3   7   8        2.84        5.64      6.98 o 
   4   7   8       19.68       24.86      8.70 o 
   5   7   8       21.41       22.60      8.68 o 
   6   7   8        0.25       -1.43      8.14 o 
   7   7   8       13.57       30.38     11.47 o 
   8   7   8       34.83       47.81     12.61 o 
   9   7   8        0.95        2.20      8.89 o 
  10   7   8       31.87       33.65     13.32 o 
  11   7   8       28.17       22.16     13.18 o 
  12   7   8        0.13        1.81     12.04 o 
  13   7   8        1.87        3.24     12.15 o 
 -15   8   8        5.04        7.74     16.82 o 
 -14   8   8        0.48        6.86     16.64 o 
 -13   8   8       22.54       19.48     17.08 o 
 -12   8   8       18.70       -6.00     13.30 o 
 -11   8   8        0.21       -8.36     23.23 o 
 -10   8   8      121.67      185.60     32.42 o 
  -9   8   8       16.75       29.00     17.59 o 
  -8   8   8       15.47       24.48     15.88 o 
  -7   8   8      200.80      201.90     23.57 o 
  -6   8   8      133.40      141.35     19.87 o 
  -5   8   8       70.89       54.20     14.10 o 
  -4   8   8       46.62       32.40     11.84 o 
  -3   8   8        0.00        8.68      9.60 o 
  -2   8   8      140.34      151.83     19.54 o 
  -1   8   8      281.83      243.37     23.35 o 
   0   8   8        0.07       -2.11      8.08 o 
   1   8   8       10.89        3.95     10.00 o 
   2   8   8        6.19       15.21     11.69 o 
   3   8   8       12.72       13.40      9.10 o 
   4   8   8      103.45      104.43     15.96 o 
   5   8   8      101.61      107.26     16.58 o 
   6   8   8        3.66        2.27     10.57 o 
   7   8   8        1.25       -3.31     10.54 o 
   8   8   8        0.07       -1.46     10.72 o 
   9   8   8       10.33        7.68     15.38 o 
  10   8   8       27.98        0.36     14.52 o 
  11   8   8       30.14       26.85     19.68 o 
  12   8   8       12.49       -6.07     15.81 o 
 -13   9   8        9.72       -0.70     16.43 o 
 -12   9   8       17.95       28.56     19.36 o 
 -11   9   8        2.03        2.48     14.48 o 
 -10   9   8       25.65       44.56     20.95 o 
  -9   9   8       14.96       -4.09     13.55 o 
  -8   9   8        4.20       17.57     15.17 o 
  -7   9   8       39.37       60.61     25.65 o 
  -6   9   8      161.23      168.12     25.80 o 
  -5   9   8      114.72      154.54     21.68 o 
  -4   9   8       89.09      108.89     19.08 o 
  -3   9   8      153.01      159.63     21.32 o 
  -2   9   8       50.97       40.24     13.07 o 
  -1   9   8      197.96      209.69     30.36 o 
   0   9   8        0.04       -2.15     10.50 o 
   1   9   8      153.69      142.58     21.55 o 
   2   9   8        4.69        4.04     11.47 o 
   3   9   8       94.11       99.49     16.34 o 
   4   9   8       33.80       30.08     11.52 o 
   5   9   8       30.58       35.68     12.44 o 
   6   9   8       96.18       91.20     16.58 o 
   7   9   8        6.25       15.07     13.21 o 
   8   9   8       18.53        8.22     16.27 o 
   9   9   8        0.09        2.39     14.42 o 
  10   9   8        5.44       17.66     19.65 o 
  11   9   8        5.02        5.62     16.44 o 
 -11  10   8        3.97        1.78     17.73 o 
 -10  10   8       19.12       -2.75     28.53 o 
  -9  10   8        4.66       49.99     31.54 o 
  -8  10   8        2.36       22.64     25.26 o 
  -7  10   8        0.10       -2.74     18.91 o 
  -6  10   8        0.43       13.35     16.98 o 
  -5  10   8      352.14      378.07     41.63 o 
  -4  10   8       65.87       64.38     16.62 o 
  -3  10   8        5.80       21.84     12.88 o 
  -2  10   8        9.15        4.99     11.00 o 
  -1  10   8       27.13        8.95     15.75 o 
   0  10   8        3.79       -2.46     10.80 o 
   1  10   8       10.96        9.74     13.01 o 
   2  10   8      196.16      206.20     26.88 o 
   3  10   8        7.41       13.93     10.72 o 
   4  10   8        0.09        5.55     10.75 o 
   5  10   8       33.40        8.41     10.32 o 
   6  10   8        0.05        2.23     11.28 o 
   7  10   8        9.25       14.39     17.13 o 
   8  10   8       12.33       10.69     18.17 o 
   9  10   8        0.66       21.42     17.93 o 
  -9  11   8       26.22        3.27     27.35 o 
  -8  11   8        0.00       -3.27     23.16 o 
  -7  11   8        1.65        9.27     16.92 o 
  -6  11   8        4.14        3.42     16.24 o 
  -5  11   8        3.02        2.64     16.38 o 
  -4  11   8       18.63       38.00     19.64 o 
  -3  11   8       75.68       83.05     18.73 o 
  -2  11   8        6.48       40.91     19.13 o 
  -1  11   8        3.99        7.73     12.72 o 
   0  11   8      101.23       88.48     20.88 o 
   1  11   8        8.16        4.46     13.59 o 
   2  11   8        0.62       -0.64     13.06 o 
   3  11   8       42.51       24.69     12.36 o 
   4  11   8       15.31       21.48     11.80 o 
   5  11   8        5.14       -7.70     12.72 o 
   6  11   8        0.79        9.65     13.93 o 
  -5  12   8        4.80       -0.61     17.02 o 
  -4  12   8        3.53       -6.02     23.55 o 
  -3  12   8       19.14       41.61     34.55 o 
  -2  12   8      120.96      150.13     32.92 o 
  -1  12   8       18.60       13.91     19.78 o 
   0  12   8        0.20       -2.70     16.02 o 
   1  12   8        4.92       15.03     19.21 o 
   2  12   8        2.02        3.24     15.13 o 
 -19   1   9        0.10        0.85     18.06 o 
 -18   1   9        2.24       19.41     18.00 o 
 -17   1   9       65.42       62.90     17.44 o 
 -16   1   9        8.02       17.42     12.11 o 
 -15   1   9        0.37        3.18      9.00 o 
 -14   1   9      112.66       95.83     15.03 o 
 -13   1   9       13.09       13.81      9.39 o 
 -12   1   9      387.50      423.55     22.98 o 
 -11   1   9        0.05        4.53      7.11 o 
 -10   1   9      569.50      575.60     24.51 o 
  -9   1   9        1.24        7.80      6.90 o 
  -8   1   9        0.21        1.51      6.16 o 
  -7   1   9       10.40       10.91      6.05 o 
  -6   1   9       49.65       43.41      7.52 o 
  -5   1   9      416.08      470.30     16.52 o 
  -4   1   9       10.20        6.94      3.95 o 
  -3   1   9      146.53      150.80     12.42 o 
  -2   1   9     1004.00     1082.08     34.08 o 
  -1   1   9      134.51      159.11      9.21 o 
   0   1   9      721.28      694.33     24.01 o 
   1   1   9     2765.93     2943.65     43.95 o 
   2   1   9      847.20      885.33     19.31 o 
   3   1   9      301.43      263.90     11.19 o 
   4   1   9       38.45       50.73      6.88 o 
   5   1   9      514.23      414.35     14.96 o 
   6   1   9       86.48      106.78      9.73 o 
   7   1   9       52.40       79.98      9.07 o 
   8   1   9        5.01        3.06      5.58 o 
   9   1   9        0.78        5.71      6.74 o 
  10   1   9        5.38        3.47      7.46 o 
  11   1   9      116.39      123.72     16.70 o 
  12   1   9       10.44       32.61     10.92 o 
  13   1   9       21.65       13.85     11.97 o 
  14   1   9       14.53       28.61     12.25 o 
  15   1   9        0.11       14.94     11.32 o 
  16   1   9        3.40        3.75     12.40 o 
 -18   2   9       15.13       31.62     15.27 o 
 -17   2   9        1.92        7.35     12.02 o 
 -16   2   9       16.85       23.42     13.25 o 
 -15   2   9      460.36      436.47     30.65 o 
 -14   2   9      184.75      217.16     20.94 o 
 -13   2   9      775.03      758.61     32.15 o 
 -12   2   9      110.85      122.52     15.44 o 
 -11   2   9      127.19      137.66     15.65 o 
 -10   2   9      458.41      359.79     20.79 o 
  -9   2   9       42.75       29.09      8.84 o 
  -8   2   9      436.06      476.17     21.06 o 
  -7   2   9      342.38      352.63     17.22 o 
  -6   2   9       25.51       21.14      6.73 o 
  -5   2   9      118.90      131.40     10.33 o 
  -4   2   9       10.77       27.89      8.16 o 
  -3   2   9      613.25      625.45     25.08 o 
  -2   2   9      191.08      249.04     15.85 o 
  -1   2   9      569.02      572.86     23.32 o 
   0   2   9      206.33      191.14      9.86 o 
   1   2   9        2.43        7.16      3.45 o 
   2   2   9     1820.51     1993.15     32.20 o 
   3   2   9      100.22      120.95      8.65 o 
   4   2   9     2348.72     2355.05     38.28 o 
   5   2   9        5.70        4.58      4.61 o 
   6   2   9        3.29        5.89      5.05 o 
   7   2   9        5.93        1.99      5.67 o 
   8   2   9      135.69      183.61     14.83 o 
   9   2   9      146.50      172.11     15.28 o 
  10   2   9        2.67        4.28      7.36 o 
  11   2   9        8.57       -5.09      7.16 o 
  12   2   9        4.21        1.15      8.25 o 
  13   2   9      110.01      122.57     22.55 o 
  14   2   9        0.09       -0.53     11.44 o 
  15   2   9        0.24        5.09     12.33 o 
  16   2   9        0.35        6.58     14.37 o 
 -18   3   9        2.27       -3.47     15.03 o 
 -17   3   9        4.55        2.28     13.56 o 
 -16   3   9       18.27       13.79     13.20 o 
 -15   3   9      106.81      132.21     21.61 o 
 -14   3   9       42.32       27.50     13.14 o 
 -13   3   9        8.46       15.45     10.16 o 
 -12   3   9      221.31      245.30     20.69 o 
 -11   3   9      768.70      801.32     31.36 o 
 -10   3   9      166.84      201.27     17.89 o 
  -9   3   9      167.12      219.99     17.40 o 
  -8   3   9      839.00      840.10     28.77 o 
  -7   3   9     1066.84     1079.46     31.60 o 
  -6   3   9      358.06      403.49     23.15 o 
  -5   3   9      852.84      890.64     33.33 o 
  -4   3   9      128.17      137.54     15.04 o 
  -3   3   9      196.19      202.13     16.34 o 
  -2   3   9     1381.96     1460.46     44.47 o 
  -1   3   9       24.39       22.33      8.14 o 
   0   3   9     1131.17     1070.27     27.30 o 
   1   3   9       79.22       96.90      7.10 o 
   2   3   9       28.92       28.52      4.88 o 
   3   3   9        9.44       23.93      5.31 o 
   4   3   9      141.51      138.51      9.77 o 
   5   3   9       45.19       39.70      6.73 o 
   6   3   9      199.65      193.04     13.88 o 
   7   3   9        2.02        5.52      6.21 o 
   8   3   9      122.31       93.18     12.20 o 
   9   3   9       52.33       64.03     10.92 o 
  10   3   9        0.05        1.88      7.39 o 
  11   3   9      144.54      120.61     14.65 o 
  12   3   9       12.01       20.20     10.70 o 
  13   3   9        1.05       12.27     11.88 o 
  14   3   9        0.05       -7.90     10.55 o 
  15   3   9        1.91       11.16     12.71 o 
  16   3   9       57.67       67.96     19.35 o 
 -18   4   9       14.27       18.68     17.78 o 
 -17   4   9        5.52       11.56     16.05 o 
 -16   4   9        8.60        1.60     15.18 o 
 -15   4   9        6.92        9.62     14.96 o 
 -14   4   9       28.95       20.05     15.28 o 
 -13   4   9       21.46        0.55     11.65 o 
 -12   4   9       38.05       25.65     12.07 o 
 -11   4   9       73.55       71.81     15.84 o 
 -10   4   9       35.20       22.28     11.69 o 
  -9   4   9       87.99       99.61     16.91 o 
  -8   4   9      291.38      273.27     21.91 o 
  -7   4   9      601.74      512.47     27.52 o 
  -6   4   9       63.78       94.26     14.50 o 
  -5   4   9     1118.19     1094.62     38.97 o 
  -4   4   9       58.39       49.41     11.11 o 
  -3   4   9     1308.49     1387.05     42.97 o 
  -2   4   9       18.11        4.40      6.73 o 
  -1   4   9        7.46       15.34      7.95 o 
   0   4   9        6.25       -4.29      5.45 o 
   1   4   9      174.70      205.83     13.97 o 
   2   4   9      357.70      327.99     13.33 o 
   3   4   9        4.76        3.59      4.66 o 
   4   4   9      561.47      601.82     20.53 o 
   5   4   9     1114.33     1140.62     34.38 o 
   6   4   9       26.49       20.70      8.81 o 
   7   4   9      767.67      835.58     31.58 o 
   8   4   9      615.31      597.99     27.22 o 
   9   4   9        2.84        0.89      7.94 o 
  10   4   9       62.60       51.11     12.26 o 
  11   4   9       37.44       31.31     11.02 o 
  12   4   9       42.28       30.77     13.23 o 
  13   4   9        0.04        2.78     10.96 o 
  14   4   9        7.31        5.35     11.99 o 
  15   4   9        1.41       -8.19     12.15 o 
 -17   5   9        7.93       18.84     18.21 o 
 -16   5   9       39.98       36.76     20.16 o 
 -15   5   9       12.41       13.89     16.40 o 
 -14   5   9      163.98      165.30     30.63 o 
 -13   5   9       12.20        7.65     13.46 o 
 -12   5   9      149.32      175.93     29.80 o 
 -11   5   9      267.64      331.06     28.42 o 
 -10   5   9      261.84      253.94     24.88 o 
  -9   5   9       40.98       47.52     13.65 o 
  -8   5   9        3.91       -2.02      7.70 o 
  -7   5   9      182.15      147.08     18.59 o 
  -6   5   9       36.20       77.02     14.29 o 
  -5   5   9       96.40      142.36     17.67 o 
  -4   5   9        1.49       -5.67      6.39 o 
  -3   5   9      149.13      184.94     18.42 o 
  -2   5   9      262.52      229.48     19.47 o 
  -1   5   9      105.96      156.39     17.05 o 
   0   5   9      555.81      520.14     26.24 o 
   1   5   9        1.19        3.08      7.22 o 
   2   5   9        1.75        0.32      5.25 o 
   3   5   9      101.73      105.89     11.61 o 
   4   5   9      130.77      105.07     16.52 o 
   5   5   9      774.19      856.37     31.25 o 
   6   5   9        0.10        0.81      8.17 o 
   7   5   9        0.03       -2.30      7.84 o 
   8   5   9        1.86        1.60      8.20 o 
   9   5   9        1.03        7.19      9.33 o 
  10   5   9       44.38       45.05     11.30 o 
  11   5   9       11.53       21.87     10.99 o 
  12   5   9        9.15        4.75     11.38 o 
  13   5   9        0.00        4.34     12.00 o 
  14   5   9        4.42       21.49     15.37 o 
 -16   6   9       88.02      100.37     28.35 o 
 -15   6   9       48.18       60.92     22.61 o 
 -14   6   9      135.55      119.02     28.17 o 
 -13   6   9       16.33       18.82     19.04 o 
 -12   6   9       21.20       21.05     16.93 o 
 -11   6   9        0.00       14.65     14.33 o 
 -10   6   9       14.42        7.70     12.54 o 
  -9   6   9       86.09      122.23     18.91 o 
  -8   6   9      150.85      139.84     20.15 o 
  -7   6   9      190.35      182.96     21.99 o 
  -6   6   9       11.85        4.21      8.96 o 
  -5   6   9        1.79       14.93      9.10 o 
  -4   6   9      282.17      305.45     22.60 o 
  -3   6   9      200.92      213.78     20.84 o 
  -2   6   9       38.49       37.16     11.57 o 
  -1   6   9       98.30       78.09     13.93 o 
   0   6   9      519.09      534.77     27.87 o 
   1   6   9      331.70      312.38     22.83 o 
   2   6   9      613.48      613.81     23.16 o 
   3   6   9      133.75      170.42     16.98 o 
   4   6   9      152.26      171.23     17.78 o 
   5   6   9      127.10       96.42     17.45 o 
   6   6   9        7.87        7.13     10.62 o 
   7   6   9      119.68       70.30     15.57 o 
   8   6   9        2.51       -1.86      9.74 o 
   9   6   9        4.06        6.19     11.31 o 
  10   6   9        0.33       -2.81     11.52 o 
  11   6   9        0.34       -3.56     14.42 o 
  12   6   9        3.39       -3.30     15.41 o 
  13   6   9        1.11        1.84     15.44 o 
  14   6   9        5.91       13.72     18.23 o 
 -15   7   9       58.72       51.87     22.13 o 
 -14   7   9       33.70       33.42     20.42 o 
 -13   7   9        2.36        1.86     15.71 o 
 -12   7   9        2.39       16.91     17.14 o 
 -11   7   9      226.98      296.98     39.61 o 
 -10   7   9       14.44       15.12     15.87 o 
  -9   7   9        0.20       -3.29     12.57 o 
  -8   7   9       78.91      118.56     19.17 o 
  -7   7   9       16.16       20.54     11.55 o 
  -6   7   9      222.66      236.70     24.01 o 
  -5   7   9       48.59       45.15     12.99 o 
  -4   7   9      126.18      134.18     18.62 o 
  -3   7   9       66.74       60.69     14.37 o 
  -2   7   9        0.68        3.77      8.22 o 
  -1   7   9      140.09      201.00     21.01 o 
   0   7   9       50.66       57.60     12.99 o 
   1   7   9        1.48        4.41      8.05 o 
   2   7   9      194.11      183.94     18.57 o 
   3   7   9       54.87       44.62     11.62 o 
   4   7   9      318.89      341.15     22.98 o 
   5   7   9       33.21       26.73     10.31 o 
   6   7   9      269.29      284.39     27.99 o 
   7   7   9       39.17       39.77     14.35 o 
   8   7   9        3.32        0.97     10.53 o 
   9   7   9       19.84       27.62     14.13 o 
  10   7   9        0.01        6.20     12.96 o 
  11   7   9        8.44       24.19     17.14 o 
  12   7   9        0.92       10.15     16.85 o 
  13   7   9        0.67       -5.16     16.98 o 
 -14   8   9        0.01        4.51     15.90 o 
 -13   8   9       55.30       75.47     24.82 o 
 -12   8   9        9.32       11.52     17.34 o 
 -11   8   9       30.35       26.32     23.82 o 
 -10   8   9      155.07      172.87     32.11 o 
  -9   8   9        0.22        3.15     13.21 o 
  -8   8   9       71.86       61.10     21.33 o 
  -7   8   9       62.78       58.09     14.53 o 
  -6   8   9       96.72      139.40     19.99 o 
  -5   8   9       11.07        5.87      9.14 o 
  -4   8   9       22.63       14.49     10.56 o 
  -3   8   9      239.41      210.02     23.15 o 
  -2   8   9        0.50       -3.87      8.42 o 
  -1   8   9      130.93      145.06     19.75 o 
   0   8   9       18.35       17.15     10.43 o 
   1   8   9      231.77      239.66     25.46 o 
   2   8   9      123.84      100.41     18.70 o 
   3   8   9       18.25       10.71      9.07 o 
   4   8   9        3.02       -6.55      7.64 o 
   5   8   9      107.05      101.11     15.86 o 
   6   8   9        5.86       -0.77     10.36 o 
   7   8   9        2.04        3.73     11.86 o 
   8   8   9        7.10        3.38     12.02 o 
   9   8   9        8.41        4.32     12.42 o 
  10   8   9       11.72        2.74     16.14 o 
  11   8   9        3.57       -7.67     16.74 o 
  12   8   9        6.86       20.74     20.45 o 
 -13   9   9        1.36        7.20     19.06 o 
 -12   9   9       34.56       42.14     21.72 o 
 -11   9   9        8.88       19.07     18.57 o 
 -10   9   9        8.88       -1.59     15.03 o 
  -9   9   9       14.54       21.48     17.21 o 
  -8   9   9       34.39       57.07     21.91 o 
  -7   9   9      109.76      134.46     44.04 o 
  -6   9   9      299.06      368.18     30.19 o 
  -5   9   9       28.20       28.15     12.96 o 
  -4   9   9        1.61       10.44      9.96 o 
  -3   9   9        1.00       -1.88      9.26 o 
  -2   9   9       42.62       34.20     13.32 o 
  -1   9   9       95.49      118.85     19.52 o 
   0   9   9        4.46       13.83     11.94 o 
   1   9   9        0.33        4.86     10.90 o 
   2   9   9       52.36       39.44     15.48 o 
   3   9   9      142.26      174.19     20.78 o 
   4   9   9       22.18       16.26     10.08 o 
   5   9   9       13.28       18.40     11.07 o 
   6   9   9       29.22       30.27     15.76 o 
   7   9   9       23.18        7.19     13.12 o 
   8   9   9        0.24        5.28     13.40 o 
   9   9   9        0.66       -5.25     13.58 o 
  10   9   9        3.93       19.13     19.58 o 
 -11  10   9        8.98       -0.21     37.03 o 
 -10  10   9        0.34       25.93     18.76 o 
  -9  10   9        2.61        7.75     17.25 o 
  -8  10   9        3.16       12.46     16.74 o 
  -7  10   9       12.42       29.52     18.67 o 
  -6  10   9       68.38       34.59     18.83 o 
  -5  10   9        4.73       -1.88     10.96 o 
  -4  10   9        0.08        6.47     11.21 o 
  -3  10   9       76.11       63.17     16.53 o 
  -2  10   9       49.13       40.71     18.56 o 
  -1  10   9        1.94       10.63     14.65 o 
   0  10   9        6.32        1.99     11.54 o 
   1  10   9        1.93        9.08     12.63 o 
   2  10   9       33.65       52.34     20.72 o 
   3  10   9       13.86       30.48     12.22 o 
   4  10   9        9.28        7.76     10.86 o 
   5  10   9       30.44       36.18     13.29 o 
   6  10   9        2.73        0.56     11.71 o 
   7  10   9        0.97        8.15     17.77 o 
   8  10   9        0.10        2.94     16.47 o 
  -8  11   9        5.25        9.87     18.17 o 
  -7  11   9        1.47       11.91     17.10 o 
  -6  11   9       17.79       33.03     19.88 o 
  -5  11   9       48.23       58.66     22.69 o 
  -4  11   9        1.72       -7.82     13.96 o 
  -3  11   9      117.37      120.30     28.13 o 
  -2  11   9       40.47       44.99     20.36 o 
  -1  11   9        1.06       10.39     13.97 o 
   0  11   9       11.64        3.30     13.82 o 
   1  11   9       12.74        8.67     14.45 o 
   2  11   9        6.60       22.67     12.07 o 
   3  11   9       13.17        5.85     10.80 o 
   4  11   9        1.53       12.01     11.19 o 
   5  11   9       19.03       18.52     12.94 o 
 -18   0  10        3.11       -3.93     20.02 o 
 -17   0  10       26.41        2.33     17.27 o 
 -16   0  10       17.93       19.55     15.95 o 
 -15   0  10      257.55      235.97     31.14 o 
 -14   0  10      280.74      280.01     32.11 o 
 -13   0  10      275.40      299.37     47.12 o 
 -12   0  10      735.71      723.07     42.22 o 
 -11   0  10        3.78        9.63     12.10 o 
 -10   0  10     1143.27     1051.75     47.75 o 
  -9   0  10     1288.69     1217.97     49.14 o 
  -8   0  10      414.67      414.85     27.33 o 
  -7   0  10      168.48      231.11     20.69 o 
  -6   0  10       32.35       30.26      9.78 o 
  -5   0  10      829.02      844.20     32.30 o 
  -4   0  10     2315.99     2560.80    110.27 o 
  -3   0  10       26.13        4.06     11.78 o 
  -2   0  10      521.26      532.31     45.17 o 
  -1   0  10        3.93        2.84      9.88 o 
   0   0  10      208.24      206.41     16.75 o 
   1   0  10      766.29      857.83     26.59 o 
   2   0  10     3068.12     3299.10     65.82 o 
   3   0  10       41.74       50.63      9.55 o 
   4   0  10      613.18      560.11     24.31 o 
   5   0  10      872.77      968.66     33.59 o 
   6   0  10      195.67      237.96     18.94 o 
   7   0  10      257.39      199.79     18.59 o 
   8   0  10      330.42      391.45     24.38 o 
   9   0  10        0.27       14.52      9.61 o 
  10   0  10       27.92       35.89     15.67 o 
  11   0  10      285.91      330.41     32.82 o 
  12   0  10        0.05       10.60     13.58 o 
  13   0  10        0.29       19.06     15.43 o 
  14   0  10        9.19       20.38     16.18 o 
  15   0  10        0.05        8.64     16.69 o 
 -18   1  10        1.17        4.22     15.43 o 
 -17   1  10       13.12        9.72     15.17 o 
 -16   1  10        3.21      -11.78      9.24 o 
 -15   1  10      179.33      165.48     22.93 o 
 -14   1  10       80.01       85.50     15.02 o 
 -13   1  10        7.63       12.41      9.27 o 
 -12   1  10      181.46      184.90     18.21 o 
 -11   1  10       66.29       62.49     12.41 o 
 -10   1  10      912.93      931.80     31.73 o 
  -9   1  10     1739.01     1865.64     54.11 o 
  -8   1  10      676.01      619.04     28.78 o 
  -7   1  10      418.58      419.72     23.11 o 
  -6   1  10       27.37       33.30      9.63 o 
  -5   1  10        8.70       22.28      7.88 o 
  -4   1  10       10.55       10.77      6.73 o 
  -3   1  10      110.19      100.53     13.67 o 
  -2   1  10      890.48      913.57     28.92 o 
  -1   1  10      298.10      339.40     13.34 o 
   0   1  10      285.80      291.76     16.08 o 
   1   1  10       12.31       17.52      5.47 o 
   2   1  10      982.45     1055.15     22.13 o 
   3   1  10      194.73      208.78     10.82 o 
   4   1  10      809.57      848.65     21.30 o 
   5   1  10       60.59       81.42      8.68 o 
   6   1  10        5.68        2.48      5.11 o 
   7   1  10       34.20       27.01      7.13 o 
   8   1  10      108.21       69.39     10.96 o 
   9   1  10       82.19       75.24     11.76 o 
  10   1  10       10.66        5.71      7.52 o 
  11   1  10       36.48       29.99     10.74 o 
  12   1  10        1.64        4.18      9.34 o 
  13   1  10        7.49       17.00     11.08 o 
  14   1  10       44.05       60.46     15.26 o 
  15   1  10        0.10        3.62     10.88 o 
 -18   2  10       23.21       30.75     18.60 o 
 -17   2  10       37.42       44.05     19.96 o 
 -16   2  10      201.18      197.58     36.91 o 
 -15   2  10       22.69        1.55     13.27 o 
 -14   2  10      366.56      303.20     30.65 o 
 -13   2  10      299.26      321.12     27.90 o 
 -12   2  10        0.95        3.78      9.51 o 
 -11   2  10      721.21      706.88     34.88 o 
 -10   2  10      330.52      304.11     28.55 o 
  -9   2  10      520.07      455.23     26.78 o 
  -8   2  10       34.74       24.93     11.27 o 
  -7   2  10      796.51      798.17     32.93 o 
  -6   2  10      654.82      668.67     28.90 o 
  -5   2  10        5.49        4.70      7.09 o 
  -4   2  10       71.97       76.93     11.72 o 
  -3   2  10       38.37       44.91      9.50 o 
  -2   2  10       16.94        6.23      6.53 o 
  -1   2  10       17.12       16.80      7.12 o 
   0   2  10       25.68       18.64      5.21 o 
   1   2  10       13.10        5.07      5.32 o 
   2   2  10       83.47      105.78      9.72 o 
   3   2  10        4.16        3.43      4.82 o 
   4   2  10      914.18      991.44     23.37 o 
   5   2  10       96.53       81.47      9.61 o 
   6   2  10        7.08        1.56      5.28 o 
   7   2  10       60.74       72.77     10.54 o 
   8   2  10      262.33      294.15     17.69 o 
   9   2  10        0.82       -0.45      7.25 o 
  10   2  10      184.89      212.97     17.58 o 
  11   2  10       22.00       19.45      9.58 o 
  12   2  10        1.92       -0.35      8.62 o 
  13   2  10       23.42       24.80     10.97 o 
  14   2  10        2.82       10.25     10.97 o 
  15   2  10        3.79        3.40     12.91 o 
 -18   3  10       36.51       27.45     18.33 o 
 -17   3  10        1.17        1.03     16.07 o 
 -16   3  10       24.19       21.20     16.87 o 
 -15   3  10       22.78       19.51     16.05 o 
 -14   3  10      144.91      140.69     27.58 o 
 -13   3  10       30.59       19.03     11.50 o 
 -12   3  10        9.95       11.50     10.44 o 
 -11   3  10      834.60      798.63     37.84 o 
 -10   3  10      141.10      157.58     19.93 o 
  -9   3  10        0.12       -7.05      7.48 o 
  -8   3  10        2.68        5.98      8.95 o 
  -7   3  10        1.74        2.43      7.92 o 
  -6   3  10        2.58        2.55      7.55 o 
  -5   3  10       16.82        7.64      7.55 o 
  -4   3  10      228.37      221.80     18.02 o 
  -3   3  10       55.48       41.44     10.15 o 
  -2   3  10      654.97      730.68     29.48 o 
  -1   3  10      301.04      354.32     20.30 o 
   0   3  10        7.37        4.00      4.26 o 
   1   3  10       74.59       75.32      8.17 o 
   2   3  10      271.62      340.33     14.98 o 
   3   3  10       23.06       25.44      6.73 o 
   4   3  10      429.26      387.08     16.54 o 
   5   3  10       34.36       40.42      8.07 o 
   6   3  10      167.83      180.31     16.02 o 
   7   3  10      598.34      682.68     27.97 o 
   8   3  10      352.55      349.12     18.77 o 
   9   3  10        6.96        4.81      7.44 o 
  10   3  10        1.33        3.76      7.43 o 
  11   3  10        5.78       11.23      8.02 o 
  12   3  10        2.22        1.15      8.05 o 
  13   3  10       12.68       22.70     16.27 o 
  14   3  10        2.84        7.27     12.06 o 
  15   3  10        0.36       25.41     19.09 o 
 -17   4  10        0.35       10.64     16.82 o 
 -16   4  10       24.72       21.28     16.88 o 
 -15   4  10       46.04       54.32     20.75 o 
 -14   4  10       81.27       63.76     26.17 o 
 -13   4  10       74.82       75.92     21.35 o 
 -12   4  10       44.65       13.30     10.88 o 
 -11   4  10       21.15       19.06     11.30 o 
 -10   4  10      226.16      192.35     22.83 o 
  -9   4  10      473.46      532.60     30.52 o 
  -8   4  10       14.65       24.91     11.42 o 
  -7   4  10       28.43        9.94      9.35 o 
  -6   4  10       23.60       21.07     10.06 o 
  -5   4  10      341.69      375.06     23.58 o 
  -4   4  10       13.08        2.64      7.36 o 
  -3   4  10       25.04       37.38     10.46 o 
  -2   4  10        3.93       -0.12      6.64 o 
  -1   4  10      123.61      127.00     17.07 o 
   0   4  10      113.90      110.43     14.52 o 
   1   4  10        0.21        4.43      5.99 o 
   2   4  10      499.53      437.23     18.42 o 
   3   4  10       89.24       74.03     11.32 o 
   4   4  10        1.21        3.43      7.04 o 
   5   4  10      589.69      585.28     30.46 o 
   6   4  10       23.11        7.04     10.62 o 
   7   4  10        0.99      -13.19      9.90 o 
   8   4  10        7.98       20.44     11.30 o 
   9   4  10       44.22       25.74     11.53 o 
  10   4  10        0.02       16.42     11.33 o 
  11   4  10       52.44       62.73     19.23 o 
  12   4  10       17.95       11.42     12.72 o 
  13   4  10        0.43        6.96     15.71 o 
  14   4  10        4.13      -14.26     18.71 o 
 -17   5  10       81.73      128.45     31.21 o 
 -16   5  10       13.40        2.90     17.03 o 
 -15   5  10       49.83       40.39     20.21 o 
 -14   5  10       77.99       86.15     24.58 o 
 -13   5  10       53.73       62.53     21.30 o 
 -12   5  10      425.63      430.90     43.44 o 
 -11   5  10      273.51      345.70     29.58 o 
 -10   5  10        1.63       -3.47      8.81 o 
  -9   5  10       92.62       97.66     17.81 o 
  -8   5  10        4.90       16.66     10.89 o 
  -7   5  10        2.29        3.76      8.60 o 
  -6   5  10        3.82        1.32      7.91 o 
  -5   5  10      180.13      224.22     21.50 o 
  -4   5  10      458.08      489.66     27.19 o 
  -3   5  10       21.20        1.26      8.36 o 
  -2   5  10        3.99       -5.53      6.45 o 
  -1   5  10      186.42      176.86     18.60 o 
   0   5  10      270.64      237.36     20.52 o 
   1   5  10      177.34      163.33     15.05 o 
   2   5  10      229.60      247.68     15.90 o 
   3   5  10      204.54      222.13     15.86 o 
   4   5  10       59.41       68.43     14.82 o 
   5   5  10      642.10      599.06     32.49 o 
   6   5  10      310.38      288.59     25.85 o 
   7   5  10        0.08       -0.63     10.01 o 
   8   5  10       65.99       51.64     14.73 o 
   9   5  10        7.27       18.18     12.39 o 
  10   5  10        0.70        8.78     11.48 o 
  11   5  10        0.10       -1.87     11.60 o 
  12   5  10       13.56       23.38     13.99 o 
  13   5  10        0.00        3.70     15.04 o 
  14   5  10       19.17       16.25     20.41 o 
 -16   6  10        0.26       20.46     18.40 o 
 -15   6  10        1.54       -3.91     16.00 o 
 -14   6  10      137.98      134.94     30.52 o 
 -13   6  10       32.68       35.21     22.11 o 
 -12   6  10        1.84        8.76     16.29 o 
 -11   6  10       58.45       29.97     17.12 o 
 -10   6  10       24.05       40.81     13.59 o 
  -9   6  10       95.94      117.24     18.82 o 
  -8   6  10        3.20       -9.46      8.09 o 
  -7   6  10        1.13       -1.84      8.42 o 
  -6   6  10        4.09       11.96      9.66 o 
  -5   6  10      143.46      121.33     17.85 o 
  -4   6  10      123.21       93.45     15.79 o 
  -3   6  10      223.98      243.80     22.58 o 
  -2   6  10      438.81      483.98     27.88 o 
  -1   6  10        2.21        0.56      7.71 o 
   0   6  10     1125.23     1063.12     40.49 o 
   1   6  10        0.59        1.52      7.48 o 
   2   6  10       36.22       36.30      9.19 o 
   3   6  10       16.38       16.03      8.61 o 
   4   6  10      437.61      457.46     24.60 o 
   5   6  10       34.65       26.23     12.76 o 
   6   6  10        5.93        8.38     10.73 o 
   7   6  10       55.75       62.86     15.82 o 
   8   6  10        1.56        0.23     10.27 o 
   9   6  10        4.91        9.36     12.81 o 
  10   6  10       65.16       52.16     16.60 o 
  11   6  10        8.03        6.21     12.90 o 
  12   6  10        8.24        8.13     16.27 o 
  13   6  10        0.13       -6.67     17.77 o 
 -15   7  10        3.51       18.91     18.58 o 
 -14   7  10       22.71        9.65     17.29 o 
 -13   7  10        0.23        9.49     15.36 o 
 -12   7  10      116.05       88.34     25.87 o 
 -11   7  10        1.47       -5.43     14.52 o 
 -10   7  10       42.26       36.85     18.97 o 
  -9   7  10      207.94      226.51     25.71 o 
  -8   7  10      216.87      220.53     24.68 o 
  -7   7  10        6.38        5.23     10.18 o 
  -6   7  10        7.23        8.48      9.55 o 
  -5   7  10       17.58       19.12     11.46 o 
  -4   7  10       30.55       32.36     11.56 o 
  -3   7  10       60.43       92.17     16.30 o 
  -2   7  10      149.51      168.39     20.71 o 
  -1   7  10        0.05        2.44      8.56 o 
   0   7  10       44.10       34.43     12.11 o 
   1   7  10      564.71      546.28     32.46 o 
   2   7  10      117.80      129.96     17.87 o 
   3   7  10        4.21        9.85      8.41 o 
   4   7  10       38.21       24.98      9.77 o 
   5   7  10       89.10      102.07     18.85 o 
   6   7  10       27.41       40.75     14.95 o 
   7   7  10        0.44        3.33     11.13 o 
   8   7  10       46.96       37.09     14.90 o 
   9   7  10       29.51       26.79     15.04 o 
  10   7  10       23.94       25.26     15.47 o 
  11   7  10        0.00      -10.08     15.34 o 
  12   7  10        2.30       13.38     17.67 o 
 -14   8  10        1.15       -1.01     16.25 o 
 -13   8  10        4.59       37.80     22.79 o 
 -12   8  10        5.29       -8.51     19.04 o 
 -11   8  10       16.88       17.27     17.30 o 
 -10   8  10        0.95       14.07     16.56 o 
  -9   8  10        1.40       12.62     16.00 o 
  -8   8  10       78.55      110.04     19.63 o 
  -7   8  10       51.13       14.11     11.70 o 
  -6   8  10       78.56       63.15     15.92 o 
  -5   8  10      451.69      467.66     31.07 o 
  -4   8  10       97.26      104.88     18.15 o 
  -3   8  10       25.42       27.31     11.46 o 
  -2   8  10       37.30       63.16     15.25 o 
  -1   8  10        3.30       -5.14      8.93 o 
   0   8  10      134.17      152.26     26.86 o 
   1   8  10       53.41       81.76     18.20 o 
   2   8  10        1.72        7.87      8.61 o 
   3   8  10      108.26      119.80     16.41 o 
   4   8  10        1.80       -3.81      7.90 o 
   5   8  10       52.43       42.29     12.37 o 
   6   8  10       31.24       30.04     14.91 o 
   7   8  10        4.72       11.29     13.11 o 
   8   8  10        2.74        0.13     11.75 o 
   9   8  10        7.20        3.43     12.11 o 
  10   8  10        0.20       13.33     16.38 o 
  11   8  10       24.13       14.44     20.85 o 
 -12   9  10        0.97        1.82     16.54 o 
 -11   9  10       15.18       21.92     19.75 o 
 -10   9  10       10.83       -8.71     13.97 o 
  -9   9  10       20.64       23.84     28.33 o 
  -8   9  10      209.61      238.69     37.07 o 
  -7   9  10       10.63        3.67     13.88 o 
  -6   9  10       11.96       -0.88     10.50 o 
  -5   9  10        3.41        3.18     10.10 o 
  -4   9  10        4.45        9.97     11.21 o 
  -3   9  10       70.77       47.15     15.06 o 
  -2   9  10      126.45      141.25     21.63 o 
  -1   9  10        1.18        5.42     13.80 o 
   0   9  10       13.40       12.12     11.55 o 
   1   9  10        7.68       14.28     12.08 o 
   2   9  10       26.36       28.95     11.33 o 
   3   9  10       36.32       45.26     12.66 o 
   4   9  10       38.61       27.82     11.91 o 
   5   9  10        2.47        6.18      9.75 o 
   6   9  10        0.08       -0.38     11.88 o 
   7   9  10       23.85       29.93     15.56 o 
   8   9  10        0.02       -2.15     13.03 o 
   9   9  10        7.23        8.90     18.30 o 
 -10  10  10       41.82       50.66     23.96 o 
  -9  10  10        2.62        6.27     16.43 o 
  -8  10  10        0.01        5.22     16.04 o 
  -7  10  10       20.77       13.29     16.45 o 
  -6  10  10        3.05        5.97     15.73 o 
  -5  10  10        0.23        1.15     10.61 o 
  -4  10  10        0.08        2.13     11.04 o 
  -3  10  10        3.99       12.69     12.54 o 
  -2  10  10        8.17        2.73     13.64 o 
  -1  10  10        2.09       -0.67     12.98 o 
   0  10  10        0.12       -8.65     10.32 o 
   1  10  10       89.77       96.16     21.18 o 
   2  10  10        0.76       10.35     10.87 o 
   3  10  10        4.39        4.89      9.80 o 
   4  10  10        0.18      -11.88      9.47 o 
   5  10  10       10.83       16.65     11.20 o 
   6  10  10        0.31       -2.21     12.84 o 
   7  10  10        2.17        6.25     13.59 o 
  -7  11  10        0.82        0.60     18.45 o 
  -6  11  10        0.49        8.83     16.84 o 
  -5  11  10       27.57        0.25     16.73 o 
  -4  11  10       13.77        4.39     12.16 o 
  -3  11  10       54.68       75.90     32.45 o 
  -2  11  10       21.19       41.28     19.58 o 
  -1  11  10       14.01        1.06     13.43 o 
   0  11  10        0.80       15.78     15.05 o 
   1  11  10        8.57        3.29     14.08 o 
   2  11  10        0.78       12.75     12.38 o 
   3  11  10        3.00        0.41     10.57 o 
   4  11  10        1.08       -0.87     11.14 o 
 -18   1  11        4.17       -3.27     21.59 o 
 -17   1  11        1.75        0.13     19.10 o 
 -16   1  11        0.34        8.88     14.24 o 
 -15   1  11        0.75       -5.28     12.31 o 
 -14   1  11       50.75       57.01     22.38 o 
 -13   1  11       68.46       53.71     18.78 o 
 -12   1  11        3.03        8.59     12.58 o 
 -11   1  11       65.92       62.41     19.00 o 
 -10   1  11      211.30      238.71     58.96 o 
  -9   1  11        6.87       12.41     15.05 o 
  -8   1  11      867.41      848.88     46.74 o 
  -7   1  11      237.37      280.73     29.47 o 
  -6   1  11      275.57      344.05     29.10 o 
  -5   1  11      129.01      120.00     20.96 o 
  -4   1  11      156.11      133.01     24.08 o 
  -3   1  11        2.41       -2.70      8.46 o 
  -2   1  11      120.93      160.49     21.93 o 
  -1   1  11      241.17      332.00     26.70 o 
   0   1  11      283.38      214.68     23.80 o 
   1   1  11      751.23      771.61     21.91 o 
   2   1  11       67.33       63.93      8.44 o 
   3   1  11       10.46        6.03      5.36 o 
   4   1  11       97.95      129.90     11.43 o 
   5   1  11        0.02        0.04      5.57 o 
   6   1  11      132.12      137.27     12.56 o 
   7   1  11      141.83      155.68     14.82 o 
   8   1  11        0.95        1.93      7.96 o 
   9   1  11       34.59       38.56     11.23 o 
  10   1  11       94.03      137.57     20.32 o 
  11   1  11       83.16       69.47     16.45 o 
  12   1  11       20.15       18.67     13.18 o 
  13   1  11        4.51       19.76     13.72 o 
  14   1  11       10.16        0.73     13.01 o 
  15   1  11        0.65       -8.48     13.28 o 
 -18   2  11        0.89      -17.01     19.76 o 
 -17   2  11        0.16      -14.00     17.27 o 
 -16   2  11        5.94       -0.85     13.60 o 
 -15   2  11        3.78       -2.63     10.91 o 
 -14   2  11        0.57        0.03     10.36 o 
 -13   2  11       23.55       34.45     13.39 o 
 -12   2  11      548.30      520.18     31.56 o 
 -11   2  11       21.96       16.42     11.18 o 
 -10   2  11      307.24      393.63     26.30 o 
  -9   2  11       48.56       53.19     13.30 o 
  -8   2  11      213.64      178.84     22.01 o 
  -7   2  11       39.92       53.94     12.12 o 
  -6   2  11     1198.09     1288.29     42.15 o 
  -5   2  11      451.58      472.69     24.40 o 
  -4   2  11      243.90      217.26     17.27 o 
  -3   2  11       16.21       20.63      8.41 o 
  -2   2  11       58.76       44.89      9.96 o 
  -1   2  11     1007.45      947.55     26.21 o 
   0   2  11      781.01      735.24     20.44 o 
   1   2  11      229.92      212.09     12.85 o 
   2   2  11       95.53      113.31     10.44 o 
   3   2  11      162.66      187.04     12.84 o 
   4   2  11       39.97       27.74      7.25 o 
   5   2  11     1211.16     1238.04     34.82 o 
   6   2  11        0.16       -3.49      5.84 o 
   7   2  11      128.04      119.47     14.81 o 
   8   2  11      369.51      358.28     22.44 o 
   9   2  11       61.08       44.26     11.46 o 
  10   2  11       31.27       36.61     11.65 o 
  11   2  11      119.47      164.70     23.11 o 
  12   2  11       11.96        4.15     11.88 o 
  13   2  11        2.83       -4.18     11.75 o 
  14   2  11       87.16      129.73     25.95 o 
 -17   3  11        7.07       -6.84     15.36 o 
 -16   3  11        2.43       -0.70     14.63 o 
 -15   3  11        0.34        5.28     15.24 o 
 -14   3  11      154.93      170.20     23.76 o 
 -13   3  11       76.52       79.55     17.71 o 
 -12   3  11        7.52       27.72     12.47 o 
 -11   3  11        1.68       -3.94      9.09 o 
 -10   3  11      166.15      161.90     21.32 o 
  -9   3  11      363.72      402.22     26.77 o 
  -8   3  11      312.22      261.36     24.92 o 
  -7   3  11      993.31      980.93     39.13 o 
  -6   3  11      310.90      376.17     23.79 o 
  -5   3  11        2.11        0.77      7.60 o 
  -4   3  11        3.55       -2.61      6.73 o 
  -3   3  11       22.34       11.44      8.18 o 
  -2   3  11        0.08        4.93      7.21 o 
  -1   3  11        0.05       -0.58      5.29 o 
   0   3  11        1.68        5.96      4.76 o 
   1   3  11       58.89       54.56      7.99 o 
   2   3  11        0.22        4.54      5.36 o 
   3   3  11      110.50      103.39     10.94 o 
   4   3  11        5.10       10.48      6.49 o 
   5   3  11       70.61       61.57     10.11 o 
   6   3  11        3.60        4.33      7.61 o 
   7   3  11       61.63       77.89     13.01 o 
   8   3  11       18.76       14.64     14.16 o 
   9   3  11        0.41        7.99     10.09 o 
  10   3  11       12.63        6.28     10.91 o 
  11   3  11        6.28        5.90     11.20 o 
  12   3  11        6.32       20.70     13.81 o 
  13   3  11        0.48       -5.16     17.27 o 
  14   3  11        0.00        0.48     16.88 o 
 -17   4  11       13.37       24.24     18.35 o 
 -16   4  11        0.01        5.80     15.68 o 
 -15   4  11        0.71        1.87     14.14 o 
 -14   4  11      108.30      110.06     25.81 o 
 -13   4  11        2.47        6.60     10.75 o 
 -12   4  11      263.49      237.35     26.15 o 
 -11   4  11     1509.87     1521.44     55.85 o 
 -10   4  11      385.27      372.16     28.79 o 
  -9   4  11        4.93       -4.71      8.74 o 
  -8   4  11      563.77      489.04     29.32 o 
  -7   4  11       81.93       63.63     14.09 o 
  -6   4  11        9.86       10.75      9.37 o 
  -5   4  11       33.70       35.07     11.58 o 
  -4   4  11      437.76      399.08     24.34 o 
  -3   4  11       15.06       14.66      8.95 o 
  -2   4  11       27.40       12.57      8.65 o 
  -1   4  11       80.47       62.06     12.32 o 
   0   4  11      141.94      152.78     22.71 o 
   1   4  11        1.52       10.19      6.95 o 
   2   4  11       47.14       45.31      8.68 o 
   3   4  11       47.23       45.55     10.63 o 
   4   4  11        0.56       -9.91      7.80 o 
   5   4  11      175.24      175.89     20.70 o 
   6   4  11      350.11      330.09     25.61 o 
   7   4  11      563.30      606.01     33.40 o 
   8   4  11        4.92        3.00      9.55 o 
   9   4  11        8.23       -1.88      9.68 o 
  10   4  11        0.00       -3.89      9.67 o 
  11   4  11        0.05        1.78     11.86 o 
  12   4  11        0.15        8.70     12.40 o 
  13   4  11       15.51        7.15     16.28 o 
  14   4  11        0.02       -3.64     20.41 o 
 -16   5  11        1.89        9.33     16.35 o 
 -15   5  11       20.64       28.53     19.72 o 
 -14   5  11       10.63       12.47     17.26 o 
 -13   5  11       15.50       15.52     15.56 o 
 -12   5  11        6.55       31.51     16.61 o 
 -11   5  11        8.29        6.54     10.42 o 
 -10   5  11       47.16       40.49     14.30 o 
  -9   5  11       64.91       61.95     15.36 o 
  -8   5  11       36.59       45.14     13.76 o 
  -7   5  11       40.07       46.04     13.24 o 
  -6   5  11        0.03        2.79      9.02 o 
  -5   5  11        1.00        4.47      8.56 o 
  -4   5  11      322.67      314.82     23.67 o 
  -3   5  11        5.96        4.61      8.34 o 
  -2   5  11       91.64       58.54     13.16 o 
  -1   5  11       72.78       69.65     13.67 o 
   0   5  11        0.87        2.01      8.60 o 
   1   5  11      353.09      370.01     18.45 o 
   2   5  11       74.23      102.84     12.42 o 
   3   5  11        0.03       -2.89      6.83 o 
   4   5  11      602.19      497.42     29.95 o 
   5   5  11       19.22       45.51     13.98 o 
   6   5  11        5.84       -5.15      8.68 o 
   7   5  11       29.02       32.82     14.07 o 
   8   5  11        9.55       14.53     11.65 o 
   9   5  11       21.81       13.27     12.49 o 
  10   5  11        8.41        5.27     11.52 o 
  11   5  11       31.05       50.95     17.84 o 
  12   5  11        1.53       -0.11     12.00 o 
  13   5  11        1.42        0.22     16.85 o 
 -15   6  11       46.69       80.59     26.95 o 
 -14   6  11        2.06        2.18     15.38 o 
 -13   6  11       51.10       46.29     22.04 o 
 -12   6  11        7.41       14.12     18.71 o 
 -11   6  11       47.87       24.64     16.78 o 
 -10   6  11       88.34      130.43     20.68 o 
  -9   6  11      159.34       94.88     18.22 o 
  -8   6  11      118.68      153.21     21.67 o 
  -7   6  11       90.07       93.07     17.46 o 
  -6   6  11       72.89       69.91     15.27 o 
  -5   6  11       17.83       15.33     10.42 o 
  -4   6  11        0.30       -5.31      8.63 o 
  -3   6  11      183.37      165.69     20.28 o 
  -2   6  11      960.22      993.83     40.85 o 
  -1   6  11        2.98        2.30      8.62 o 
   0   6  11       18.43        7.29      9.55 o 
   1   6  11      176.50      210.07     16.53 o 
   2   6  11      271.73      241.82     20.16 o 
   3   6  11      152.47      192.01     19.05 o 
   4   6  11      109.82      138.37     20.67 o 
   5   6  11       64.01       55.90     15.04 o 
   6   6  11       27.55       25.24     12.03 o 
   7   6  11       15.72        7.87     10.97 o 
   8   6  11       22.85       25.24     13.37 o 
   9   6  11        2.37        9.40     12.31 o 
  10   6  11      115.10      124.70     22.66 o 
  11   6  11        4.75       -1.00     12.68 o 
  12   6  11        1.63        2.75     12.79 o 
 -14   7  11        0.65      -11.16     14.55 o 
 -13   7  11       74.84       80.33     24.82 o 
 -12   7  11        0.20        9.40     16.31 o 
 -11   7  11       15.39        8.71     16.91 o 
 -10   7  11      101.48      105.12     38.15 o 
  -9   7  11      155.79      155.38     22.73 o 
  -8   7  11      232.59      227.03     26.01 o 
  -7   7  11       32.44       27.31     12.37 o 
  -6   7  11       32.10       28.12     11.83 o 
  -5   7  11       10.42        7.01      9.97 o 
  -4   7  11       10.86       -1.88      8.64 o 
  -3   7  11       60.97       47.85     20.71 o 
  -2   7  11        7.53       12.66     10.57 o 
  -1   7  11        4.91        3.45      9.91 o 
   0   7  11      125.17      130.16     19.63 o 
   1   7  11       54.45       48.09     17.03 o 
   2   7  11        1.63       -1.08      7.07 o 
   3   7  11        1.49        5.35      8.57 o 
   4   7  11        2.59       -6.13      7.52 o 
   5   7  11       45.65       24.63     13.32 o 
   6   7  11        3.64        7.34     10.92 o 
   7   7  11        3.78       -1.51     11.44 o 
   8   7  11        0.52        2.44     11.78 o 
   9   7  11        1.23        0.57     12.30 o 
  10   7  11        6.51       11.80     15.01 o 
  11   7  11        0.00      -13.89     12.48 o 
 -13   8  11        9.08       25.19     20.68 o 
 -12   8  11       22.61       20.46     18.96 o 
 -11   8  11       31.91       18.19     19.30 o 
 -10   8  11        0.78        2.91     15.82 o 
  -9   8  11       10.38       32.84     19.29 o 
  -8   8  11        9.17       10.11     11.93 o 
  -7   8  11       11.43       21.73     13.16 o 
  -6   8  11       13.84       11.92     11.23 o 
  -5   8  11        3.26        6.35     10.31 o 
  -4   8  11        5.61        5.49      9.90 o 
  -3   8  11        0.01       -8.36      8.52 o 
  -2   8  11      155.22      149.74     22.43 o 
  -1   8  11       62.69       66.35     15.76 o 
   0   8  11       90.12      104.14     24.93 o 
   1   8  11       83.66       71.43     17.64 o 
   2   8  11        0.11       -0.24      8.24 o 
   3   8  11      113.98      105.11     16.40 o 
   4   8  11       98.05      120.25     17.11 o 
   5   8  11       45.97       38.97     15.56 o 
   6   8  11       13.64        3.27     11.58 o 
   7   8  11        0.40       -3.95     11.77 o 
   8   8  11        4.49        4.36     12.58 o 
   9   8  11        0.00        7.93     13.04 o 
  10   8  11        1.71        6.19     14.57 o 
 -11   9  11        0.47      -10.14     15.91 o 
 -10   9  11        0.55       19.07     18.52 o 
  -9   9  11       14.23        9.62     16.44 o 
  -8   9  11       33.46       51.64     21.23 o 
  -7   9  11        1.60        0.48     11.34 o 
  -6   9  11      160.05      148.87     23.29 o 
  -5   9  11       55.81       69.78     17.67 o 
  -4   9  11       23.62       19.98     12.61 o 
  -3   9  11       32.80       33.46     13.96 o 
  -2   9  11        6.82       -3.41     12.56 o 
  -1   9  11       25.68       26.76     17.29 o 
   0   9  11        0.06       -9.60      9.66 o 
   1   9  11       22.23       24.98     14.90 o 
   2   9  11       30.17       34.05     13.00 o 
   3   9  11       15.78        8.65      9.80 o 
   4   9  11        2.25        7.20      9.81 o 
   5   9  11        0.20        7.17     11.62 o 
   6   9  11        4.62        7.46     12.58 o 
   7   9  11        8.77       12.02     13.55 o 
   8   9  11        4.83        0.47     13.21 o 
  -9  10  11       12.96      -10.03     16.60 o 
  -8  10  11       10.21       28.08     19.70 o 
  -7  10  11       34.63       18.92     27.68 o 
  -6  10  11       40.30       33.96     19.73 o 
  -5  10  11      118.08      112.82     21.62 o 
  -4  10  11       27.75       29.30     14.43 o 
  -3  10  11        8.97       16.75     16.32 o 
  -2  10  11       47.94       33.14     18.17 o 
  -1  10  11        0.26       11.50     16.08 o 
   0  10  11        1.53        3.44     13.32 o 
   1  10  11        0.35       -4.00     12.05 o 
   2  10  11       22.49       38.60     13.11 o 
   3  10  11        1.02       10.79     11.54 o 
   4  10  11       16.57       10.76     11.72 o 
   5  10  11        0.86       -0.93     10.74 o 
   6  10  11       12.93       10.94     13.40 o 
  -5  11  11       17.03       18.09     18.95 o 
  -4  11  11       18.07       16.73     18.41 o 
  -3  11  11       14.04       16.20     18.61 o 
  -2  11  11        0.62        4.12     16.19 o 
  -1  11  11        2.99       11.84     14.70 o 
   0  11  11        1.03      -10.58     12.66 o 
   1  11  11        0.00       -0.02     10.89 o 
   2  11  11       12.14        9.13     12.36 o 
 -17   0  12       61.98       32.06     26.70 o 
 -16   0  12       84.84       65.82     30.23 o 
 -15   0  12       20.47       12.95     21.20 o 
 -14   0  12       63.08       26.43     23.55 o 
 -13   0  12      412.03      351.95     53.27 o 
 -12   0  12      244.05      223.01     43.58 o 
 -11   0  12      595.86      557.12     58.25 o 
 -10   0  12      335.85      413.98     50.78 o 
  -9   0  12     2103.13     2224.46    116.10 o 
  -8   0  12      323.61      301.16     46.46 o 
  -7   0  12        1.93       -4.19     15.31 o 
  -6   0  12     2169.04     2201.54    110.22 o 
  -5   0  12     1025.39      921.92     69.14 o 
  -4   0  12      351.58      390.58     43.98 o 
  -3   0  12      477.42      585.14     53.28 o 
  -2   0  12        2.23        2.22     14.13 o 
  -1   0  12      629.42      621.86     53.81 o 
   0   0  12      966.11      824.99     60.89 o 
   1   0  12        4.63       -2.91      8.40 o 
   2   0  12        8.70        6.78      9.09 o 
   3   0  12      375.73      357.41     27.36 o 
   4   0  12        2.47        3.40      9.43 o 
   5   0  12        2.79        5.44      9.23 o 
   6   0  12      380.17      367.50     29.65 o 
   7   0  12      330.67      328.41     29.10 o 
   8   0  12      747.30      830.42     45.00 o 
   9   0  12        1.11      -15.05     15.31 o 
  10   0  12       92.01      100.89     32.58 o 
  11   0  12      119.00      129.95     37.82 o 
  12   0  12      286.60      269.60     52.22 o 
  13   0  12       62.51       26.56     26.30 o 
  14   0  12       70.69       96.71     39.26 o 
 -17   1  12       27.75        6.67     24.60 o 
 -16   1  12        0.43      -10.93     13.06 o 
 -15   1  12       12.37       24.06     17.14 o 
 -14   1  12       48.07       45.78     18.05 o 
 -13   1  12       16.35        9.40     13.39 o 
 -12   1  12       88.85      115.29     23.87 o 
 -11   1  12      463.72      517.12     39.84 o 
 -10   1  12      141.49      131.06     24.51 o 
  -9   1  12      900.94      933.05     51.37 o 
  -8   1  12        0.34       13.56     12.53 o 
  -7   1  12       97.62      108.79     21.45 o 
  -6   1  12       45.53       31.31     15.08 o 
  -5   1  12     1420.23     1307.76     58.40 o 
  -4   1  12      492.63      546.63     36.61 o 
  -3   1  12      100.05       42.61     18.12 o 
  -2   1  12        3.41       -4.12      9.11 o 
  -1   1  12      953.31      984.53     47.89 o 
   0   1  12       23.81       27.50      9.89 o 
   1   1  12      151.86      185.08     15.42 o 
   2   1  12        0.13        3.63      6.36 o 
   3   1  12        0.84       -0.80      6.22 o 
   4   1  12       88.38       67.98     11.13 o 
   5   1  12      233.63      239.73     18.13 o 
   6   1  12        5.90       -3.48      6.85 o 
   7   1  12       55.62       67.17     12.59 o 
   8   1  12        6.53       10.34     11.14 o 
   9   1  12       32.77       42.93     13.95 o 
  10   1  12       62.25       58.98     19.57 o 
  11   1  12        2.47       13.57     16.66 o 
  12   1  12        2.92       15.74     17.76 o 
  13   1  12        6.90        9.40     18.66 o 
  14   1  12        6.09      -14.41     15.67 o 
 -17   2  12        1.37       -3.53     21.72 o 
 -16   2  12        0.22        1.18     21.33 o 
 -15   2  12       51.86       43.81     19.60 o 
 -14   2  12        0.00       -1.04     20.94 o 
 -13   2  12      366.69      352.61     38.43 o 
 -12   2  12       18.99        4.16     13.95 o 
 -11   2  12        9.58       25.31     16.21 o 
 -10   2  12      196.64      201.38     28.97 o 
  -9   2  12      374.80      356.24     33.41 o 
  -8   2  12      235.03      279.68     31.46 o 
  -7   2  12        9.68        4.38     11.83 o 
  -6   2  12      318.60      291.85     43.85 o 
  -5   2  12       26.88       28.85     14.08 o 
  -4   2  12       18.33       17.18     12.53 o 
  -3   2  12       49.33       37.35     14.88 o 
  -2   2  12      304.56      328.36     29.24 o 
  -1   2  12       60.06       55.45     16.12 o 
   0   2  12      173.28      195.38     17.88 o 
   1   2  12        2.84        4.30      6.56 o 
   2   2  12        0.16       -1.27      6.25 o 
   3   2  12      116.41      116.65     13.54 o 
   4   2  12        1.49       15.14      7.89 o 
   5   2  12       22.81       27.11     10.61 o 
   6   2  12      155.48      175.75     16.71 o 
   7   2  12        0.44       -3.70      7.61 o 
   8   2  12        0.93       -7.53      8.00 o 
   9   2  12      136.26      170.54     18.79 o 
  10   2  12       36.08       33.91     11.77 o 
  11   2  12       10.36        7.91     12.79 o 
  12   2  12       11.52        8.82     12.99 o 
  13   2  12       17.85       37.64     15.87 o 
  14   2  12       11.52        1.70     29.57 o 
 -17   3  12       29.44       32.71     28.53 o 
 -16   3  12       35.25       42.66     30.10 o 
 -15   3  12       54.99       50.38     29.05 o 
 -14   3  12       44.92       55.45     20.05 o 
 -13   3  12       15.59        5.17     13.28 o 
 -12   3  12      584.22      553.86     63.94 o 
 -11   3  12      112.25      132.10     31.80 o 
 -10   3  12        0.34       -0.13     10.83 o 
  -9   3  12      150.48      140.42     25.52 o 
  -8   3  12       83.44       83.29     20.50 o 
  -7   3  12      174.18      172.63     26.54 o 
  -6   3  12      251.85      214.71     28.08 o 
  -5   3  12        0.54        2.85     11.20 o 
  -4   3  12       20.80       39.88     15.17 o 
  -3   3  12       62.67       63.14     16.60 o 
  -2   3  12      224.36      248.45     28.13 o 
  -1   3  12        0.02        2.15      5.72 o 
   0   3  12       69.44       91.93     11.33 o 
   1   3  12      322.93      273.10     17.94 o 
   2   3  12       23.57       27.33      9.60 o 
   3   3  12      119.06      131.61     14.82 o 
   4   3  12        7.15       12.18      8.50 o 
   5   3  12       30.18       26.31     11.47 o 
   6   3  12      226.32      162.53     20.34 o 
   7   3  12      522.44      462.79     29.14 o 
   8   3  12       10.06       27.55     11.80 o 
   9   3  12      111.69      104.07     18.61 o 
  10   3  12       12.29       27.35     13.27 o 
  11   3  12       33.06        7.33     12.97 o 
  12   3  12        2.14        2.82     15.14 o 
  13   3  12        0.06       10.12     15.28 o 
 -16   4  12       13.01       -0.26     25.12 o 
 -15   4  12        1.02       -3.14     22.38 o 
 -14   4  12        0.17        3.13     15.40 o 
 -13   4  12       39.64       28.75     13.86 o 
 -12   4  12       25.29       28.35     13.82 o 
 -11   4  12       29.69       67.40     20.39 o 
 -10   4  12       10.82       14.30     11.17 o 
  -9   4  12       29.86       10.39     10.70 o 
  -8   4  12      161.82      135.11     19.81 o 
  -7   4  12      115.16      141.01     19.23 o 
  -6   4  12      357.60      300.29     24.26 o 
  -5   4  12       28.74       55.86     13.24 o 
  -4   4  12      124.02      121.64     17.18 o 
  -3   4  12      427.46      508.20     27.76 o 
  -2   4  12       37.82       32.77     11.37 o 
  -1   4  12      111.19      114.65     16.43 o 
   0   4  12        8.23        5.00      7.76 o 
   1   4  12      337.10      339.16     17.53 o 
   2   4  12      164.28      168.40     16.87 o 
   3   4  12     1070.75     1087.45     35.92 o 
   4   4  12      637.01      677.01     34.30 o 
   5   4  12       16.12       17.23     11.23 o 
   6   4  12       23.44       35.20     13.06 o 
   7   4  12        0.31        9.85     10.81 o 
   8   4  12      153.38      148.11     21.53 o 
   9   4  12        0.08        5.49     10.72 o 
  10   4  12        0.61        3.62     11.28 o 
  11   4  12        0.03       -2.28     12.22 o 
  12   4  12        0.05       11.27     13.81 o 
  13   4  12       28.03       46.61     22.67 o 
 -16   5  12        3.73       10.90     18.55 o 
 -15   5  12       48.52       42.21     21.79 o 
 -14   5  12       42.94       11.23     16.43 o 
 -13   5  12       50.81       43.71     20.87 o 
 -12   5  12        4.95        3.44     11.29 o 
 -11   5  12       49.96       38.34     14.94 o 
 -10   5  12       11.31        9.05     11.28 o 
  -9   5  12       29.28       13.96     11.69 o 
  -8   5  12       17.22       21.99     12.16 o 
  -7   5  12      303.02      336.12     27.40 o 
  -6   5  12        0.71       -2.81      8.65 o 
  -5   5  12       78.96       71.69     14.95 o 
  -4   5  12      255.40      298.93     24.22 o 
  -3   5  12       49.15       33.12     11.82 o 
  -2   5  12        5.57       -4.32      8.51 o 
  -1   5  12        4.88       -5.83      7.76 o 
   0   5  12       19.40       14.16      7.83 o 
   1   5  12       27.24       29.42      8.98 o 
   2   5  12        8.09        6.83      7.14 o 
   3   5  12      202.86      174.48     21.38 o 
   4   5  12       88.25       80.24     16.34 o 
   5   5  12       89.17       90.00     17.07 o 
   6   5  12        3.43        5.01     10.16 o 
   7   5  12      226.52      245.55     26.16 o 
   8   5  12        9.29        5.77     10.67 o 
   9   5  12        7.50        9.87     11.88 o 
  10   5  12       70.53       60.30     17.53 o 
  11   5  12        1.85        4.67     12.73 o 
  12   5  12        8.93       15.85     14.97 o 
 -15   6  12       24.66        8.30     18.44 o 
 -14   6  12        6.39       24.51     19.32 o 
 -13   6  12        0.06       14.03     17.07 o 
 -12   6  12       53.28       83.03     24.42 o 
 -11   6  12      124.66      129.76     24.57 o 
 -10   6  12        2.24        9.25     11.19 o 
  -9   6  12       71.10       63.71     17.08 o 
  -8   6  12      387.11      430.12     31.38 o 
  -7   6  12       63.97       71.71     16.18 o 
  -6   6  12      107.11      126.28     19.24 o 
  -5   6  12        1.77       -3.13      8.99 o 
  -4   6  12        2.88       -3.31      9.33 o 
  -3   6  12      167.86      167.01     20.86 o 
  -2   6  12      159.89      161.79     20.63 o 
  -1   6  12      185.34      150.16     26.14 o 
   0   6  12       33.82       43.35     13.57 o 
   1   6  12      312.15      283.39     18.74 o 
   2   6  12       56.17       61.53     12.91 o 
   3   6  12       47.19       32.09     10.62 o 
   4   6  12       14.09       17.78     12.04 o 
   5   6  12        9.51       17.28     12.14 o 
   6   6  12        5.23       -4.95     10.07 o 
   7   6  12       10.07       12.74     11.77 o 
   8   6  12       26.85       25.35     13.21 o 
   9   6  12        0.19       -9.83     11.13 o 
  10   6  12       13.87       13.76     14.31 o 
  11   6  12        2.51        6.63     13.87 o 
 -14   7  12       12.45       28.65     20.72 o 
 -13   7  12       12.94       29.71     20.26 o 
 -12   7  12        9.84       12.37     17.31 o 
 -11   7  12        3.69       17.83     17.53 o 
 -10   7  12        0.35        5.77     16.11 o 
  -9   7  12      123.64      139.29     22.13 o 
  -8   7  12        2.60       -8.61      9.26 o 
  -7   7  12        0.07      -12.56      8.38 o 
  -6   7  12        2.21       -3.97      9.24 o 
  -5   7  12       10.32       19.19     11.98 o 
  -4   7  12       14.69       20.78     12.71 o 
  -3   7  12       35.28       38.79     13.04 o 
  -2   7  12        2.71        0.97      9.68 o 
  -1   7  12      375.23      364.21     28.37 o 
   0   7  12        1.23        4.05     10.62 o 
   1   7  12        3.12        6.93      8.20 o 
   2   7  12       14.93        8.69      8.70 o 
   3   7  12       23.09       19.79      9.88 o 
   4   7  12       60.15       60.07     16.19 o 
   5   7  12       52.48       53.83     16.48 o 
   6   7  12       10.97        6.59     12.18 o 
   7   7  12       15.10       14.21     13.11 o 
   8   7  12        0.77       -0.71     11.95 o 
   9   7  12        5.04        5.12     13.90 o 
  10   7  12        0.23       19.40     15.19 o 
 -12   8  12       34.49       44.23     27.15 o 
 -11   8  12       19.10       19.17     19.37 o 
 -10   8  12        1.72       17.80     17.27 o 
  -9   8  12       18.29       26.56     17.95 o 
  -8   8  12       27.98       27.10     13.69 o 
  -7   8  12       56.02       44.95     15.22 o 
  -6   8  12        3.52        3.23     10.76 o 
  -5   8  12      191.13      177.92     24.06 o 
  -4   8  12       96.87      111.16     19.11 o 
  -3   8  12       20.43       30.81     12.78 o 
  -2   8  12       88.42       76.84     17.03 o 
  -1   8  12        6.35        4.10     14.12 o 
   0   8  12       72.49       87.23     18.96 o 
   1   8  12       39.96       58.81     13.37 o 
   2   8  12       28.79       21.33     10.71 o 
   3   8  12       26.39       21.90     10.90 o 
   4   8  12        4.90       10.58      9.18 o 
   5   8  12        2.64       -0.37     11.26 o 
   6   8  12        7.31        7.54     12.90 o 
   7   8  12        9.22       15.02     13.01 o 
   8   8  12        0.28       -1.49     12.64 o 
   9   8  12        1.22       12.45     15.48 o 
 -10   9  12        7.59       -1.84     16.38 o 
  -9   9  12       11.37        5.98     17.07 o 
  -8   9  12        5.88        9.73     19.89 o 
  -7   9  12        1.54       24.18     14.39 o 
  -6   9  12       67.22       68.38     17.84 o 
  -5   9  12      118.02      149.84     23.25 o 
  -4   9  12      157.91      114.07     27.19 o 
  -3   9  12        1.30       10.97     12.24 o 
  -2   9  12       34.30       39.07     19.15 o 
  -1   9  12        0.91       -3.46     13.42 o 
   0   9  12        6.94       17.10     13.45 o 
   1   9  12       21.46       29.28     11.27 o 
   2   9  12        2.61        6.20      9.96 o 
   3   9  12        0.59        2.99      9.60 o 
   4   9  12       11.06        3.69      9.75 o 
   5   9  12        0.01        3.12     12.46 o 
   6   9  12       13.92       27.58     14.70 o 
   7   9  12        1.90        1.55     13.92 o 
  -7  10  12        8.76       11.80     18.07 o 
  -6  10  12        0.19        3.70     12.43 o 
  -5  10  12        0.11        0.53     11.58 o 
  -4  10  12        2.53       -1.03     11.31 o 
  -3  10  12        0.98        2.83     15.59 o 
  -2  10  12        5.45        6.42     16.41 o 
  -1  10  12        4.09        2.61     13.27 o 
   0  10  12        5.75       11.22     13.29 o 
   1  10  12        6.52        9.31     10.13 o 
   2  10  12        1.08        8.26     10.62 o 
   3  10  12        7.17       12.72     11.31 o 
   4  10  12       29.50       17.86     12.62 o 
 -17   1  13        1.13      -13.94     14.19 o 
 -16   1  13        7.67       -7.97     13.93 o 
 -15   1  13        0.01      -18.00     13.41 o 
 -14   1  13       16.24        6.40     14.64 o 
 -13   1  13       20.64       15.22     15.46 o 
 -12   1  13       47.91       59.83     20.13 o 
 -11   1  13       25.27       36.08     17.06 o 
 -10   1  13        0.82        6.12     12.73 o 
  -9   1  13      317.66      285.42     33.68 o 
  -8   1  13     1159.73     1320.87     63.04 o 
  -7   1  13      258.16      245.13     30.83 o 
  -6   1  13     1472.29     1478.92     71.12 o 
  -5   1  13      578.84      657.73     42.59 o 
  -4   1  13       70.62       56.02     18.55 o 
  -3   1  13       28.65       14.52     21.26 o 
  -2   1  13       22.61       27.65     14.80 o 
  -1   1  13      220.23      248.77     28.86 o 
   0   1  13       44.38       43.73     11.79 o 
   1   1  13        1.62        4.79      7.05 o 
   2   1  13       23.78       21.43      8.33 o 
   3   1  13       16.27       15.32      8.41 o 
   4   1  13       13.84        6.49      7.80 o 
   5   1  13       21.26       30.17      9.91 o 
   6   1  13       45.44       57.98     12.05 o 
   7   1  13        6.16        4.98     10.25 o 
   8   1  13       21.08       26.71     12.77 o 
   9   1  13      101.80       90.62     17.88 o 
  10   1  13      245.95      266.07     70.93 o 
  11   1  13       24.27       28.00     19.15 o 
  12   1  13       74.26       52.62     25.84 o 
  13   1  13       47.01       57.54     24.31 o 
 -17   2  13       25.28       16.49     27.48 o 
 -16   2  13        0.03        4.71     22.51 o 
 -15   2  13       12.86       14.53     18.06 o 
 -14   2  13        0.25       -7.51     13.28 o 
 -13   2  13        8.80        5.17     14.71 o 
 -12   2  13        9.65       -2.66     12.58 o 
 -11   2  13       28.97       31.07     16.18 o 
 -10   2  13       51.07       53.07     18.19 o 
  -9   2  13      598.05      629.12     44.43 o 
  -8   2  13      625.39      535.56     40.30 o 
  -7   2  13      307.36      360.06     33.27 o 
  -6   2  13      833.20      770.40     47.05 o 
  -5   2  13       78.08       99.17     21.65 o 
  -4   2  13        1.24       -6.83      9.98 o 
  -3   2  13       46.63       53.78     17.67 o 
  -2   2  13       92.69       71.62     18.83 o 
  -1   2  13       28.90       43.68     16.59 o 
   0   2  13       78.41      108.21     15.48 o 
   1   2  13      131.81      150.16     15.27 o 
   2   2  13      179.49      159.84     16.17 o 
   3   2  13      608.23      524.45     24.57 o 
   4   2  13      184.44      191.64     17.44 o 
   5   2  13       30.99       42.81     10.67 o 
   6   2  13      405.21      401.61     26.91 o 
   7   2  13      187.84      280.66     25.05 o 
   8   2  13        0.11        9.19     10.85 o 
   9   2  13      148.91      166.47     27.76 o 
  10   2  13       55.96       34.82     18.72 o 
  11   2  13      115.32      138.45     42.01 o 
  12   2  13        8.10       22.38     27.35 o 
  13   2  13       13.50       34.42     31.01 o 
 -16   3  13       10.51        3.93     24.21 o 
 -15   3  13       31.64        4.19     21.20 o 
 -14   3  13        5.86        7.48     18.39 o 
 -13   3  13        0.58       -8.73     11.76 o 
 -12   3  13      337.93      401.60     40.24 o 
 -11   3  13       12.78       -3.49     13.87 o 
 -10   3  13       39.37       18.36     15.20 o 
  -9   3  13      303.38      346.67     39.92 o 
  -8   3  13       79.58       42.96     17.89 o 
  -7   3  13      549.72      540.57     40.68 o 
  -6   3  13      448.88      446.43     38.09 o 
  -5   3  13      277.03      269.46     31.59 o 
  -4   3  13        0.45        0.30     11.61 o 
  -3   3  13      195.25      183.68     27.14 o 
  -2   3  13       94.08      107.77     32.39 o 
  -1   3  13      122.93      137.78     24.08 o 
   0   3  13      204.08      197.66     27.18 o 
   1   3  13        4.49       -6.01      8.99 o 
   2   3  13      396.19      424.27     27.98 o 
   3   3  13       50.17       75.28     15.65 o 
   4   3  13      230.15      265.03     24.39 o 
   5   3  13        2.65       -0.63     12.18 o 
   6   3  13      182.25      151.95     26.56 o 
   7   3  13       17.96       -2.37     12.91 o 
   8   3  13       15.06       20.08     15.97 o 
   9   3  13       21.59        6.54     16.33 o 
  10   3  13       25.58       40.76     18.97 o 
  11   3  13        3.40       -1.85     16.27 o 
  12   3  13       11.97       13.87     26.30 o 
 -16   4  13        3.15       13.87     25.91 o 
 -15   4  13        0.10       17.14     26.17 o 
 -14   4  13       26.69       52.08     31.01 o 
 -13   4  13        1.20       18.02     15.82 o 
 -12   4  13      148.74      183.78     31.97 o 
 -11   4  13       61.19       47.72     19.64 o 
 -10   4  13      214.80      202.85     31.69 o 
  -9   4  13      694.68      732.41     49.41 o 
  -8   4  13      100.62      121.57     25.42 o 
  -7   4  13       52.43       55.19     18.28 o 
  -6   4  13       31.86       42.44     23.55 o 
  -5   4  13       22.17       17.98     14.20 o 
  -4   4  13      154.85      149.02     25.25 o 
  -3   4  13     1386.50     1429.37    100.46 o 
  -2   4  13      501.69      469.27     37.62 o 
  -1   4  13       11.04       18.61     14.75 o 
   0   4  13      347.99      344.64     33.40 o 
   1   4  13      327.46      347.24     26.28 o 
   2   4  13       51.55       23.55     12.55 o 
   3   4  13       15.48       13.65     11.77 o 
   4   4  13      450.52      413.86     36.46 o 
   5   4  13       14.55       12.53     14.57 o 
   6   4  13        6.53       -4.83     12.28 o 
   7   4  13        2.34       -2.87     13.29 o 
   8   4  13       11.57        4.32     14.90 o 
   9   4  13        8.01        9.97     15.58 o 
  10   4  13       18.33       15.87     16.59 o 
  11   4  13       15.28       19.39     19.34 o 
  12   4  13        1.80       -7.79     16.00 o 
 -15   5  13        5.71      -11.25     22.90 o 
 -14   5  13        0.79       -7.98     20.81 o 
 -13   5  13       13.16       10.99     26.17 o 
 -12   5  13        1.68        4.06     14.15 o 
 -11   5  13        5.68       16.34     15.77 o 
 -10   5  13      133.58      113.27     25.15 o 
  -9   5  13       24.79       -4.96     21.72 o 
  -8   5  13       18.69        0.39     13.61 o 
  -7   5  13       41.31       46.28     18.21 o 
  -6   5  13       13.73       29.30     15.74 o 
  -5   5  13      155.22      129.83     24.23 o 
  -4   5  13        7.03        6.10     12.65 o 
  -3   5  13      263.96      262.84     31.32 o 
  -2   5  13        3.43        3.76     12.40 o 
  -1   5  13        9.08        8.96     10.51 o 
   0   5  13        1.84        9.32      8.52 o 
   1   5  13        3.67        4.62      7.77 o 
   2   5  13      135.03      127.56     14.30 o 
   3   5  13        3.46       -7.66      9.42 o 
   4   5  13        8.09        9.93     11.01 o 
   5   5  13        0.80        1.69      9.80 o 
   6   5  13        0.01        1.45     10.16 o 
   7   5  13        7.47        7.53     11.53 o 
   8   5  13       14.19       18.58     12.88 o 
   9   5  13        0.36        7.82     12.40 o 
  10   5  13        0.39       -4.40     11.59 o 
  11   5  13        0.65        8.64     13.80 o 
 -14   6  13        4.27        1.44     26.69 o 
 -13   6  13        2.32       -7.33     22.38 o 
 -12   6  13       40.32       63.34     34.02 o 
 -11   6  13       85.91       71.14     19.40 o 
 -10   6  13       69.43       97.20     20.68 o 
  -9   6  13       15.75       21.85     13.28 o 
  -8   6  13       17.61       28.81     13.90 o 
  -7   6  13        0.41        0.77      9.79 o 
  -6   6  13       50.04       57.58     15.43 o 
  -5   6  13      120.23       95.49     17.76 o 
  -4   6  13        4.96        5.01      9.70 o 
  -3   6  13       19.12        5.75     10.09 o 
  -2   6  13      229.91      249.04     25.06 o 
  -1   6  13      307.59      332.53     26.86 o 
   0   6  13        0.84       12.17      8.59 o 
   1   6  13       95.08       74.34     12.81 o 
   2   6  13      122.70      129.40     16.44 o 
   3   6  13       19.82       21.19     12.44 o 
   4   6  13       45.92       26.03     12.64 o 
   5   6  13        2.71       11.01     10.70 o 
   6   6  13        2.16       -7.80      9.39 o 
   7   6  13       13.64       15.44     12.93 o 
   8   6  13        9.11        6.06     12.24 o 
   9   6  13        4.90       -7.61     11.29 o 
  10   6  13        7.43        6.26     13.44 o 
 -13   7  13       22.13       11.11     20.51 o 
 -12   7  13        0.41      -13.36     15.77 o 
 -11   7  13        4.04      -15.16     19.24 o 
 -10   7  13        5.21        6.27     12.54 o 
  -9   7  13       27.69       22.91     13.88 o 
  -8   7  13        6.50        6.67     11.36 o 
  -7   7  13       56.24       54.93     15.99 o 
  -6   7  13       77.44       74.12     17.59 o 
  -5   7  13       11.52        4.34     10.45 o 
  -4   7  13        8.61       15.85     11.63 o 
  -3   7  13       53.87       62.93     15.84 o 
  -2   7  13        5.95        1.28      9.94 o 
  -1   7  13        0.54       -1.37     11.23 o 
   0   7  13        6.16       16.28     10.01 o 
   1   7  13       94.47       81.26     14.69 o 
   2   7  13        0.24       -0.95      8.71 o 
   3   7  13        1.39       -1.12      8.78 o 
   4   7  13       21.26       31.69     14.19 o 
   5   7  13        0.10       -1.35     11.86 o 
   6   7  13        0.11        0.75     11.49 o 
   7   7  13       16.43        9.35     13.26 o 
   8   7  13        4.54       10.44     14.05 o 
   9   7  13        6.09        5.12     14.02 o 
 -11   8  13       43.73       70.55     25.48 o 
 -10   8  13       10.98        9.98     18.64 o 
  -9   8  13        5.07        4.50     11.61 o 
  -8   8  13       15.63       12.23     15.34 o 
  -7   8  13        2.33        3.53     11.47 o 
  -6   8  13        5.25       -0.25     10.72 o 
  -5   8  13        6.04        7.04     11.18 o 
  -4   8  13        0.98        2.01     11.13 o 
  -3   8  13       48.38       31.69     14.13 o 
  -2   8  13        5.66        9.68     12.06 o 
  -1   8  13        8.12       -3.95     12.93 o 
   0   8  13        0.89        5.88     12.77 o 
   1   8  13       12.18        9.65      9.48 o 
   2   8  13       52.03       49.47     13.24 o 
   3   8  13       32.55       22.28     11.38 o 
   4   8  13        0.30        0.46     11.88 o 
   5   8  13        3.00       -5.34     11.43 o 
   6   8  13        0.54       -2.87     12.30 o 
   7   8  13        0.05        6.48     13.83 o 
  -9   9  13        0.08       14.13     18.85 o 
  -8   9  13       40.17       39.85     21.10 o 
  -7   9  13        7.24        2.68     12.96 o 
  -6   9  13       38.28       32.27     15.33 o 
  -5   9  13        0.51        7.92     11.80 o 
  -4   9  13       15.61       35.29     14.89 o 
  -3   9  13        9.12        7.64     11.61 o 
  -2   9  13        3.80       10.58     16.41 o 
  -1   9  13        4.79       10.51     16.69 o 
   0   9  13        0.12       15.81     13.32 o 
   1   9  13       20.35       27.45     11.39 o 
   2   9  13       32.55       35.49     12.70 o 
   3   9  13       16.26       16.90     10.95 o 
   4   9  13        0.59        8.50     12.84 o 
   5   9  13       21.39       19.11     14.41 o 
  -5  10  13        6.97       18.99     15.10 o 
  -4  10  13       27.50       28.17     18.19 o 
  -3  10  13        5.47        9.75     15.66 o 
  -2  10  13        0.21       14.39     18.08 o 
  -1  10  13        3.09        0.91     14.67 o 
   0  10  13        0.54        0.24     15.30 o 
   1  10  13        0.20        2.46     10.03 o 
   2  10  13        0.07        1.42     10.47 o 
 -16   0  14       10.77       -4.45     20.02 o 
 -15   0  14       89.11       91.21     36.51 o 
 -14   0  14       17.17       -0.52     20.54 o 
 -13   0  14        0.20       -1.57     19.24 o 
 -12   0  14        6.38       -0.13     17.93 o 
 -11   0  14      396.23      433.49     60.60 o 
 -10   0  14      465.74      406.29     57.33 o 
  -9   0  14        9.57       12.43     21.07 o 
  -8   0  14        0.02       -2.88     17.53 o 
  -7   0  14      263.08      270.78     47.51 o 
  -6   0  14      836.60      938.08     75.02 o 
  -5   0  14      843.64      714.99     65.59 o 
  -4   0  14       27.10       18.45     21.98 o 
  -3   0  14      143.34      143.43     36.77 o 
  -2   0  14        0.25       -4.45     17.67 o 
  -1   0  14      290.79      336.89     48.95 o 
   0   0  14       55.86       73.06     17.69 o 
   1   0  14        3.22        5.00     12.08 o 
   2   0  14       22.29       13.41     12.41 o 
   3   0  14       21.44       36.25     14.74 o 
   4   0  14      180.37      256.76     28.44 o 
   5   0  14       65.47       64.52     17.16 o 
   6   0  14      271.77      227.31     28.36 o 
   7   0  14      108.65      125.73     23.99 o 
   8   0  14      147.00      150.76     36.38 o 
   9   0  14      148.54      105.22     32.59 o 
  10   0  14      177.69      245.38     47.90 o 
  11   0  14        0.10       22.64     24.21 o 
  12   0  14       83.30       99.45     38.08 o 
 -16   1  14        0.17       -8.45     14.72 o 
 -15   1  14        5.44       -1.69     14.05 o 
 -14   1  14        2.05       -3.25     14.10 o 
 -13   1  14       48.62       34.76     17.67 o 
 -12   1  14      160.64      175.06     30.99 o 
 -11   1  14      175.43      197.56     31.68 o 
 -10   1  14       38.48       26.33     15.99 o 
  -9   1  14      149.90      148.63     54.57 o 
  -8   1  14      111.89      141.13     26.44 o 
  -7   1  14       32.66       17.38     18.71 o 
  -6   1  14       76.39      107.36     23.41 o 
  -5   1  14        0.01       -3.72     12.18 o 
  -4   1  14      329.65      366.27     35.49 o 
  -3   1  14      819.53      836.95     49.55 o 
  -2   1  14      152.45      150.66     25.99 o 
  -1   1  14       48.27       46.31     17.31 o 
   0   1  14        1.54       10.29      8.11 o 
   1   1  14      134.45      103.14     14.29 o 
   2   1  14        1.82        7.37      8.16 o 
   3   1  14        1.18        0.74      7.58 o 
   4   1  14        8.38        6.50      8.29 o 
   5   1  14       40.14       58.07     12.60 o 
   6   1  14       43.85       29.65     10.90 o 
   7   1  14        4.09       19.65     11.90 o 
   8   1  14        1.31        8.36     12.51 o 
   9   1  14       78.52       95.34     23.83 o 
  10   1  14        2.85       -7.33     21.92 o 
  11   1  14        6.15       16.31     18.32 o 
  12   1  14        0.80      -10.28     17.02 o 
 -16   2  14        7.03       -9.18     16.55 o 
 -15   2  14        0.82       -3.15     14.83 o 
 -14   2  14       77.22       40.00     19.66 o 
 -13   2  14        7.45       -1.39     14.23 o 
 -12   2  14        8.23        0.93     14.84 o 
 -11   2  14       66.70       78.53     22.71 o 
 -10   2  14      167.26      202.70     32.04 o 
  -9   2  14       51.62       29.35     19.89 o 
  -8   2  14        0.30        3.00     12.62 o 
  -7   2  14       83.01       87.36     22.72 o 
  -6   2  14      837.58      789.47     49.48 o 
  -5   2  14       45.12       31.73     16.49 o 
  -4   2  14      330.31      353.58     34.38 o 
  -3   2  14      756.41      744.91     46.79 o 
  -2   2  14      318.68      279.91     32.34 o 
  -1   2  14       88.18       71.40     21.85 o 
   0   2  14      628.45      611.68     41.73 o 
   1   2  14       25.03       12.45     11.13 o 
   2   2  14       10.90        5.40     10.29 o 
   3   2  14       27.82       26.13     12.59 o 
   4   2  14       56.23       57.01     15.15 o 
   5   2  14        0.50        5.30     10.58 o 
   6   2  14       31.25       17.81     14.61 o 
   7   2  14      176.04      186.38     29.05 o 
   8   2  14       15.21       11.98     16.37 o 
   9   2  14        0.00      -16.23     13.49 o 
  10   2  14        1.13        6.54     23.55 o 
  11   2  14        0.31       12.04     26.69 o 
  12   2  14        0.00       22.38     27.87 o 
 -15   3  14        7.51       -9.29     14.81 o 
 -14   3  14        7.02       -8.21     15.36 o 
 -13   3  14        3.85       -1.94     13.00 o 
 -12   3  14       33.82       47.46     19.68 o 
 -11   3  14        1.51       -2.64     16.62 o 
 -10   3  14        0.41        4.37     13.32 o 
  -9   3  14       10.67       16.14     15.31 o 
  -8   3  14      164.15      232.71     34.09 o 
  -7   3  14       31.98       27.62     35.14 o 
  -6   3  14        0.33       -2.75     11.90 o 
  -5   3  14      374.61      374.57     36.89 o 
  -4   3  14       20.45       22.91     15.99 o 
  -3   3  14      370.10      294.41     33.63 o 
  -2   3  14      244.64      259.89     32.10 o 
  -1   3  14       83.83       86.88     22.10 o 
   0   3  14       37.01       40.59     17.49 o 
   1   3  14        0.56        6.04     11.33 o 
   2   3  14       57.92       71.75     27.07 o 
   3   3  14       23.50       20.69     12.16 o 
   4   3  14       17.01       22.93     14.59 o 
   5   3  14        0.69        3.12     12.11 o 
   6   3  14        1.39        8.62     14.62 o 
   7   3  14        8.19        6.20     14.36 o 
   8   3  14       27.83       24.02     17.10 o 
   9   3  14        0.17       -8.65     14.05 o 
  10   3  14        1.71        0.60     16.17 o 
  11   3  14       23.79       37.56     28.66 o 
 -15   4  14       52.71       33.63     30.23 o 
 -14   4  14        9.15       23.32     18.02 o 
 -13   4  14       11.95        7.91     15.59 o 
 -12   4  14       36.45       15.76     17.06 o 
 -11   4  14        8.29        6.31     15.46 o 
 -10   4  14        0.60       -0.69     23.03 o 
  -9   4  14       26.31       44.59     18.66 o 
  -8   4  14      143.59      119.35     25.66 o 
  -7   4  14       26.80       21.83     14.67 o 
  -6   4  14       93.87      110.60     24.15 o 
  -5   4  14      442.58      439.01     52.62 o 
  -4   4  14       30.94       22.61     15.38 o 
  -3   4  14      232.24      266.35     32.82 o 
  -2   4  14       34.68       20.80     15.48 o 
  -1   4  14        2.01       12.46     14.75 o 
   0   4  14      259.34      282.58     32.95 o 
   1   4  14      151.16      155.06     21.40 o 
   2   4  14        1.08       -7.20     10.55 o 
   3   4  14      174.87      158.87     31.02 o 
   4   4  14       93.81      111.67     24.23 o 
   5   4  14        0.10       -3.74     13.36 o 
   6   4  14        7.46       -7.38     12.73 o 
   7   4  14       14.22       -1.05     14.35 o 
   8   4  14       16.65       16.62     16.93 o 
   9   4  14       31.30       53.67     21.98 o 
  10   4  14        0.01       -1.11     15.24 o 
  11   4  14        7.55       19.60     18.75 o 
 -14   5  14       82.95       78.91     36.12 o 
 -13   5  14       29.11       53.91     31.01 o 
 -12   5  14       27.80       50.90     19.98 o 
 -11   5  14        0.07        0.62     15.22 o 
 -10   5  14        3.90       -3.29     13.86 o 
  -9   5  14        4.20        2.30     13.69 o 
  -8   5  14        9.29       -5.09     11.94 o 
  -7   5  14        8.63       29.33     16.92 o 
  -6   5  14      114.82      119.59     25.23 o 
  -5   5  14        0.06       -5.73     14.20 o 
  -4   5  14        2.34       17.55     13.58 o 
  -3   5  14       64.18       83.81     21.09 o 
  -2   5  14       78.95       89.99     22.11 o 
  -1   5  14       21.87       22.06     15.31 o 
   0   5  14      185.96      199.02     34.55 o 
   1   5  14       98.82       88.99     18.36 o 
   2   5  14        0.18        1.69     14.09 o 
   3   5  14       15.12        6.24     14.36 o 
   4   5  14       20.52       26.80     17.23 o 
   5   5  14        2.73      -14.11     12.02 o 
   6   5  14       15.85        9.14     16.88 o 
   7   5  14       14.41        2.60     14.90 o 
   8   5  14        5.81       10.97     15.93 o 
   9   5  14        2.34      -14.34     15.13 o 
  10   5  14       22.86       29.03     20.12 o 
 -13   6  14        1.28       21.20     27.87 o 
 -12   6  14        5.74       20.68     27.87 o 
 -11   6  14       17.63       29.71     19.92 o 
 -10   6  14        0.72       17.44     16.70 o 
  -9   6  14       46.87       44.13     19.94 o 
  -8   6  14       10.33        8.03     14.81 o 
  -7   6  14       49.84       44.17     18.92 o 
  -6   6  14      180.88      189.43     31.37 o 
  -5   6  14        2.47        4.63     13.33 o 
  -4   6  14        0.95       -7.15     11.56 o 
  -3   6  14       80.98      119.97     33.63 o 
  -2   6  14      289.10      243.96     32.38 o 
  -1   6  14      161.06      150.44     27.39 o 
   0   6  14      499.12      435.81     40.38 o 
   1   6  14      188.74      179.32     29.82 o 
   2   6  14       70.69       42.06     19.24 o 
   3   6  14       24.85       38.29     18.76 o 
   4   6  14        2.49        9.07     15.65 o 
   5   6  14       16.97        3.08     16.42 o 
   6   6  14        0.19       10.42     16.59 o 
   7   6  14        0.46        3.02     16.28 o 
   8   6  14        0.86       12.62     17.45 o 
   9   6  14        0.30        0.62     17.67 o 
 -12   7  14       66.32       34.68     32.58 o 
 -11   7  14       18.64       54.44     34.02 o 
 -10   7  14        1.05       12.26     15.66 o 
  -9   7  14        5.82       17.61     15.75 o 
  -8   7  14        3.82        3.69     13.86 o 
  -7   7  14       45.60       69.28     30.16 o 
  -6   7  14        8.65       -7.84     12.02 o 
  -5   7  14       21.97       24.28     15.93 o 
  -4   7  14       14.54       22.01     15.88 o 
  -3   7  14        0.15        8.87     13.99 o 
  -2   7  14      136.71      162.66     32.06 o 
  -1   7  14       92.42      112.25     24.05 o 
   0   7  14        9.45       12.00     16.79 o 
   1   7  14        6.73       -1.72     14.68 o 
   2   7  14        0.67       17.00     17.04 o 
   3   7  14       22.09       17.94     18.73 o 
   4   7  14        0.19       -5.85     15.12 o 
   5   7  14       26.31       -0.95     15.81 o 
   6   7  14        0.58       -5.57     16.44 o 
   7   7  14        0.06       -8.80     16.61 o 
   8   7  14        0.17        7.11     19.29 o 
 -10   8  14        0.22       -7.07     23.82 o 
  -9   8  14        0.12       10.41     15.82 o 
  -8   8  14        3.72        8.12     15.15 o 
  -7   8  14        8.98       25.97     16.43 o 
  -6   8  14       78.89       30.49     17.10 o 
  -5   8  14       51.29       41.53     15.36 o 
  -4   8  14        4.76        5.91     11.56 o 
  -3   8  14       13.66       21.07     13.60 o 
  -2   8  14        0.94        5.75     12.26 o 
  -1   8  14        3.31       10.68     16.01 o 
   0   8  14       16.29       17.86     10.22 o 
   1   8  14        0.09        7.49      9.67 o 
   2   8  14       28.54       53.82     14.35 o 
   3   8  14        8.00       21.96     11.39 o 
   4   8  14        2.09       11.55     13.80 o 
   5   8  14       14.89       12.48     14.78 o 
   6   8  14        2.01       -7.29     12.77 o 
  -7   9  14        4.36       22.11     14.89 o 
  -6   9  14        4.64       17.35     14.61 o 
  -5   9  14        1.08        1.20     12.39 o 
  -4   9  14       86.24       71.03     19.35 o 
  -3   9  14       17.22        7.12     17.58 o 
  -2   9  14        4.17       -0.37     14.50 o 
  -1   9  14       13.67       17.09     14.95 o 
   0   9  14        0.69        7.63     10.47 o 
   1   9  14        0.07       17.09     10.82 o 
   2   9  14        1.14        4.35     11.08 o 
   3   9  14        0.22       -0.94     10.56 o 
 -15   1  15       10.50       13.22     18.64 o 
 -14   1  15        0.06        7.76     15.43 o 
 -13   1  15        2.84       11.75     16.63 o 
 -12   1  15        8.47       17.85     16.46 o 
 -11   1  15        0.01       -8.18     12.76 o 
 -10   1  15       72.11       51.81     19.98 o 
  -9   1  15      180.91      211.20     31.95 o 
  -8   1  15       37.08       49.54     19.37 o 
  -7   1  15      176.03      153.34     28.01 o 
  -6   1  15      445.76      463.35     39.89 o 
  -5   1  15       75.03       38.95     18.27 o 
  -4   1  15       16.11        5.09     14.20 o 
  -3   1  15       63.67       45.93     19.38 o 
  -2   1  15        0.37       -0.66     13.48 o 
  -1   1  15       55.88       69.88     15.64 o 
   0   1  15      110.14       89.44     14.33 o 
   1   1  15       40.15       48.39     11.88 o 
   2   1  15      116.56      124.64     15.56 o 
   3   1  15       13.34        2.45      8.78 o 
   4   1  15       84.70       95.23     14.76 o 
   5   1  15       11.49       12.70      9.99 o 
   6   1  15        1.73       -2.49     10.28 o 
   7   1  15        8.79       -0.78     11.14 o 
   8   1  15       10.79       10.98     12.55 o 
   9   1  15        0.36        0.39     21.07 o 
  10   1  15        3.07       25.91     27.74 o 
  11   1  15       48.80       54.44     32.58 o 
 -15   2  15        8.55       11.23     18.70 o 
 -14   2  15        0.87        4.43     16.47 o 
 -13   2  15        1.69       -4.30     20.68 o 
 -12   2  15        7.60        8.84     14.76 o 
 -11   2  15       11.45       22.94     16.24 o 
 -10   2  15        5.40      -12.15     13.94 o 
  -9   2  15        1.41       -1.61     13.06 o 
  -8   2  15      237.83      235.56     34.51 o 
  -7   2  15      526.60      517.00     42.79 o 
  -6   2  15       63.11       98.54     23.50 o 
  -5   2  15      511.76      414.49     37.44 o 
  -4   2  15        0.02       14.07     14.65 o 
  -3   2  15      261.53      315.32     35.67 o 
  -2   2  15      123.58      133.92     26.27 o 
  -1   2  15        1.16        6.74     15.24 o 
   0   2  15       54.00       28.38     13.00 o 
   1   2  15        8.81       12.01     11.29 o 
   2   2  15       18.54       14.16     11.74 o 
   3   2  15        6.47       10.68     11.58 o 
   4   2  15       25.25       33.57     13.63 o 
   5   2  15        9.73       14.49     14.20 o 
   6   2  15       36.60       27.88     16.61 o 
   7   2  15      178.51      212.56     31.48 o 
   8   2  15       14.10        7.50     15.27 o 
   9   2  15        0.15        6.54     16.64 o 
  10   2  15        5.84        5.76     22.51 o 
  11   2  15        1.33       -8.64     25.91 o 
 -15   3  15        1.79        5.14     17.73 o 
 -14   3  15       47.63       48.81     22.45 o 
 -13   3  15        6.11       -5.06     14.96 o 
 -12   3  15        9.71       10.05     16.05 o 
 -11   3  15       16.98       11.95     15.78 o 
 -10   3  15       32.60       34.95     18.03 o 
  -9   3  15        0.46       28.21     16.88 o 
  -8   3  15      105.80      121.87     28.72 o 
  -7   3  15       45.45       37.48     17.94 o 
  -6   3  15      124.78      117.70     26.06 o 
  -5   3  15      121.47      117.74     25.29 o 
  -4   3  15      654.95      719.21     48.69 o 
  -3   3  15       94.60       91.68     22.64 o 
  -2   3  15       91.79       95.82     24.21 o 
  -1   3  15        2.60       -4.49     13.46 o 
   0   3  15      136.48      154.92     21.44 o 
   1   3  15      173.28      181.03     22.80 o 
   2   3  15       18.13       41.55     14.82 o 
   3   3  15       11.71       11.17     12.13 o 
   4   3  15      109.73      100.34     23.92 o 
   5   3  15      118.51       88.63     22.44 o 
   6   3  15        3.79       11.46     15.48 o 
   7   3  15       18.81       26.47     17.72 o 
   8   3  15        0.12        5.98     16.92 o 
   9   3  15       13.32       17.27     17.73 o 
  10   3  15        1.15       -5.40     16.52 o 
 -14   4  15       42.21       32.12     21.89 o 
 -13   4  15       24.47        8.60     15.80 o 
 -12   4  15        6.11       -0.43     14.20 o 
 -11   4  15        1.54        7.16     14.80 o 
 -10   4  15        0.20        8.47     15.58 o 
  -9   4  15        3.95        4.38     14.88 o 
  -8   4  15        4.54       30.02     17.25 o 
  -7   4  15       47.05       26.37     29.25 o 
  -6   4  15       53.97       65.63     20.91 o 
  -5   4  15       85.82       87.09     22.39 o 
  -4   4  15       47.23       50.81     20.01 o 
  -3   4  15      426.62      361.54     38.59 o 
  -2   4  15       50.00       53.03     19.28 o 
  -1   4  15      136.21      133.93     26.81 o 
   0   4  15      558.27      577.61     34.81 o 
   1   4  15      229.22      233.91     25.87 o 
   2   4  15      128.29      130.56     21.51 o 
   3   4  15      119.23      101.49     47.31 o 
   4   4  15       10.79        9.94     15.36 o 
   5   4  15       62.88       63.65     21.52 o 
   6   4  15       23.69        6.47     15.28 o 
   7   4  15        1.57        1.82     14.99 o 
   8   4  15        3.44       -2.24     15.14 o 
   9   4  15        4.82        1.23     16.49 o 
  10   4  15        2.06       16.80     19.20 o 
 -13   5  15        7.54       30.77     19.10 o 
 -12   5  15        2.55        8.83     15.43 o 
 -11   5  15        1.01        7.61     16.32 o 
 -10   5  15       36.77       37.32     19.30 o 
  -9   5  15      233.97      217.47     34.56 o 
  -8   5  15       33.67       67.86     22.95 o 
  -7   5  15        1.70       15.87     15.37 o 
  -6   5  15        3.08       18.17     15.46 o 
  -5   5  15       18.33       21.85     15.75 o 
  -4   5  15      143.36      134.63     26.91 o 
  -3   5  15        8.32        6.21     14.09 o 
  -2   5  15       11.93       12.69     14.80 o 
  -1   5  15       16.31       15.72     15.89 o 
   0   5  15      182.01      171.10     23.51 o 
   1   5  15      134.29      129.31     21.00 o 
   2   5  15       66.81       84.35     23.55 o 
   3   5  15       10.68       -1.55     14.86 o 
   4   5  15       10.59        2.72     15.59 o 
   5   5  15        8.89       -2.33     14.29 o 
   6   5  15        4.39       -7.87     14.74 o 
   7   5  15        2.55       -1.89     16.00 o 
   8   5  15        1.13       -3.14     14.96 o 
   9   5  15        3.98       12.25     17.97 o 
 -12   6  15       27.16       36.99     23.25 o 
 -11   6  15        6.02        4.81     16.83 o 
 -10   6  15       24.94       10.67     16.54 o 
  -9   6  15       10.70       13.76     20.68 o 
  -8   6  15       27.25       23.30     17.61 o 
  -7   6  15       23.95       33.64     18.01 o 
  -6   6  15       26.21       20.01     16.48 o 
  -5   6  15       18.48       16.84     14.83 o 
  -4   6  15       19.52       14.65     16.24 o 
  -3   6  15        8.04       13.97     14.75 o 
  -2   6  15       16.81       -2.69     19.50 o 
  -1   6  15      115.30      128.36     27.60 o 
   0   6  15      330.39      344.22     31.09 o 
   1   6  15        0.67        8.82     15.28 o 
   2   6  15        3.32      -11.04     14.24 o 
   3   6  15       24.92       34.91     20.00 o 
   4   6  15        2.96        4.35     16.05 o 
   5   6  15        6.63       29.75     20.28 o 
   6   6  15        1.55        4.58     15.66 o 
   7   6  15        2.77       -0.21     16.74 o 
   8   6  15        0.99        3.11     16.80 o 
 -10   7  15        9.72       22.15     18.10 o 
  -9   7  15       55.96       53.15     22.36 o 
  -8   7  15        2.55        1.44     14.16 o 
  -7   7  15        0.14        7.38     15.58 o 
  -6   7  15        1.22        1.07     13.28 o 
  -5   7  15       11.54       17.70     16.33 o 
  -4   7  15        0.01        0.70     13.10 o 
  -3   7  15        4.26       10.28     15.28 o 
  -2   7  15        7.95       13.39     14.88 o 
  -1   7  15        1.09       24.21     22.38 o 
   0   7  15        6.95       29.17     18.85 o 
   1   7  15       51.19       36.70     20.06 o 
   2   7  15        1.78       -0.03     14.73 o 
   3   7  15        0.24       -7.19     16.01 o 
   4   7  15        5.39       11.61     17.10 o 
   5   7  15        0.28        8.85     17.13 o 
   6   7  15        0.00       -4.55     17.48 o 
  -8   8  15        3.90        2.96     16.32 o 
  -7   8  15        3.77       -1.42     14.28 o 
  -6   8  15        0.70       -5.27     13.80 o 
  -5   8  15        5.19       10.20     15.83 o 
  -4   8  15        0.10       -7.99     13.73 o 
  -3   8  15        3.80       -0.31     14.68 o 
  -2   8  15        3.03       16.62     24.73 o 
  -1   8  15        0.09        5.59     14.92 o 
   0   8  15        3.05        6.84     15.95 o 
   1   8  15        0.12        7.93     15.85 o 
   2   8  15        1.18        5.77     16.40 o 
   3   8  15       90.18      104.02     35.33 o 
   4   8  15       17.87       15.27     21.33 o 
  -4   9  15        9.65       32.38     19.73 o 
  -3   9  15        1.51       11.25     22.11 o 
  -2   9  15        1.67        6.02     21.98 o 
  -1   9  15       11.16       25.89     20.45 o 
   0   9  15       16.20       36.39     21.81 o 
 -14   0  16       14.84       12.17     24.86 o 
 -13   0  16        1.17        3.53     22.77 o 
 -12   0  16       18.70       34.28     26.30 o 
 -11   0  16        1.27       -1.31     18.84 o 
 -10   0  16      136.98      216.71     48.16 o 
  -9   0  16      337.30      291.47     54.05 o 
  -8   0  16       44.66       63.34     30.10 o 
  -7   0  16        1.59        7.72     18.19 o 
  -6   0  16       14.45        0.26     21.07 o 
  -5   0  16      273.55      266.73     50.78 o 
  -4   0  16      484.07      424.35     55.76 o 
  -3   0  16      660.60      702.31     69.51 o 
  -2   0  16      322.17      210.46     45.55 o 
  -1   0  16      197.39      232.39     29.55 o 
   0   0  16       33.02       25.64     15.73 o 
   1   0  16        0.04        3.08     13.72 o 
   2   0  16      121.08      136.26     25.49 o 
   3   0  16      231.53      212.70     29.21 o 
   4   0  16       35.31       15.92     15.08 o 
   5   0  16        5.13        3.15     15.57 o 
   6   0  16        6.01        7.20     20.15 o 
   7   0  16        8.89       13.22     22.77 o 
   8   0  16       37.25       59.28     29.57 o 
   9   0  16       46.28       44.23     28.79 o 
  10   0  16      142.98      224.04     49.47 o 
 -14   1  16        0.03       -8.24     13.61 o 
 -13   1  16        0.03      -10.12     15.09 o 
 -12   1  16        9.87       12.28     15.12 o 
 -11   1  16        9.58       14.20     15.27 o 
 -10   1  16        0.21       26.08     16.93 o 
  -9   1  16      229.48      293.00     38.86 o 
  -8   1  16       13.25        1.87     12.48 o 
  -7   1  16       84.17       80.51     22.03 o 
  -6   1  16        4.69        7.26     14.35 o 
  -5   1  16        0.98       -6.91     13.69 o 
  -4   1  16       79.80       86.49     23.49 o 
  -3   1  16        0.99        4.90     14.20 o 
  -2   1  16       80.87       86.16     24.10 o 
  -1   1  16      210.35      247.84     25.11 o 
   0   1  16        3.29        0.72      8.62 o 
   1   1  16       42.59       33.12     11.96 o 
   2   1  16       95.64      103.78     19.60 o 
   3   1  16        8.27       -0.80     11.09 o 
   4   1  16       20.56       33.86     14.05 o 
   5   1  16       20.06       11.56     12.59 o 
   6   1  16        1.61        4.35     14.75 o 
   7   1  16       72.94       60.93     22.25 o 
   8   1  16        1.36       13.74     22.38 o 
   9   1  16        0.08        2.88     21.59 o 
  10   1  16        0.26       15.44     27.48 o 
 -14   2  16        1.17       -5.21     15.93 o 
 -13   2  16        1.16       -9.04     13.27 o 
 -12   2  16       85.96       90.67     25.77 o 
 -11   2  16        0.86       -2.41     14.05 o 
 -10   2  16        1.58        0.27     13.72 o 
  -9   2  16       10.77       16.16     16.52 o 
  -8   2  16       51.16       62.68     21.07 o 
  -7   2  16       11.28       20.27     16.65 o 
  -6   2  16       20.32       -7.17     12.52 o 
  -5   2  16       29.26       18.73     15.13 o 
  -4   2  16       52.19       26.30     17.49 o 
  -3   2  16       47.35       35.08     18.69 o 
  -2   2  16      141.61      113.04     25.67 o 
  -1   2  16       23.16       32.96     18.41 o 
   0   2  16       22.00       21.54     13.36 o 
   1   2  16        4.58        9.59     12.21 o 
   2   2  16       18.39        9.27     12.43 o 
   3   2  16        2.53        2.19     11.54 o 
   4   2  16       29.59       26.64     13.40 o 
   5   2  16        0.01        1.71     14.56 o 
   6   2  16        1.74       -1.92     13.57 o 
   7   2  16        2.69        4.84     16.71 o 
   8   2  16       38.20       32.97     19.01 o 
   9   2  16       13.84       33.89     30.36 o 
 -14   3  16        0.26       -9.37     16.00 o 
 -13   3  16       10.77        1.05     16.38 o 
 -12   3  16        1.81        2.81     15.39 o 
 -11   3  16        0.68        3.74     14.24 o 
 -10   3  16        0.67        1.05     13.32 o 
  -9   3  16       14.23        7.29     15.00 o 
  -8   3  16       29.41       13.12     20.22 o 
  -7   3  16       30.91       46.54     19.80 o 
  -6   3  16        1.20       -1.48     13.21 o 
  -5   3  16        5.65       -1.93     12.88 o 
  -4   3  16      124.64      106.42     40.70 o 
  -3   3  16      606.78      653.98     48.38 o 
  -2   3  16       39.58        2.90     21.00 o 
  -1   3  16       69.70       87.81     23.41 o 
   0   3  16      223.59      225.05     25.78 o 
   1   3  16        0.00        6.35     11.50 o 
   2   3  16        0.80       13.34     12.39 o 
   3   3  16       14.83        5.66     11.98 o 
   4   3  16        5.29       13.93     16.65 o 
   5   3  16        4.74       -6.73     13.83 o 
   6   3  16       10.09        5.01     16.00 o 
   7   3  16        0.82       -8.68     13.90 o 
   8   3  16        3.26       26.89     18.22 o 
   9   3  16        3.07       -6.00     17.71 o 
 -13   4  16        7.99        6.04     18.82 o 
 -12   4  16        0.71       -6.78     16.09 o 
 -11   4  16        3.33       14.42     17.59 o 
 -10   4  16        2.54        8.07     16.37 o 
  -9   4  16        5.30       12.04     16.36 o 
  -8   4  16        6.31       24.93     18.01 o 
  -7   4  16       71.11       64.40     21.98 o 
  -6   4  16       40.41        7.16     16.10 o 
  -5   4  16       76.91       46.65     20.17 o 
  -4   4  16        4.64        1.94     13.64 o 
  -3   4  16       21.23        1.30     15.18 o 
  -2   4  16       95.86       95.38     23.81 o 
  -1   4  16        2.30        0.59     13.88 o 
   0   4  16       64.37       65.35     17.28 o 
   1   4  16        0.43       -1.40     11.63 o 
   2   4  16       20.98       36.13     19.93 o 
   3   4  16       29.46       37.39     18.20 o 
   4   4  16       10.20       16.66     16.63 o 
   5   4  16       27.72       18.66     17.75 o 
   6   4  16       39.76       43.71     20.51 o 
   7   4  16        0.01        3.13     16.70 o 
   8   4  16        1.05       -4.21     17.06 o 
 -12   5  16       16.73        4.38     18.23 o 
 -11   5  16       18.68       35.62     20.93 o 
 -10   5  16        1.44       -7.76     15.35 o 
  -9   5  16       19.02       16.56     17.44 o 
  -8   5  16       14.94       14.50     16.14 o 
  -7   5  16       28.07       58.96     21.35 o 
  -6   5  16        9.11        7.07     14.99 o 
  -5   5  16       11.55       -1.80     13.25 o 
  -4   5  16       55.58       44.00     19.98 o 
  -3   5  16       51.99       50.10     20.84 o 
  -2   5  16       90.25       64.91     20.98 o 
  -1   5  16      250.42      262.37     55.49 o 
   0   5  16       76.70       51.77     16.83 o 
   1   5  16       48.00       58.59     22.97 o 
   2   5  16       56.41       46.95     20.28 o 
   3   5  16        0.66        0.52     15.82 o 
   4   5  16        3.96        4.36     16.08 o 
   5   5  16       31.57       34.61     20.28 o 
   6   5  16        4.76        1.23     16.92 o 
   7   5  16       25.43       16.67     19.33 o 
 -11   6  16       16.19       30.84     21.35 o 
 -10   6  16       30.06       25.53     18.43 o 
  -9   6  16        7.88      -19.57     13.05 o 
  -8   6  16        4.60       12.15     17.20 o 
  -7   6  16       10.64        3.65     16.04 o 
  -6   6  16        1.31        0.57     13.43 o 
  -5   6  16       20.24       31.78     19.96 o 
  -4   6  16       16.95       -4.38     14.36 o 
  -3   6  16       44.85       39.76     20.03 o 
  -2   6  16        0.23       -0.75     30.23 o 
  -1   6  16        0.18       -3.88     14.27 o 
   0   6  16       56.32       90.59     24.54 o 
   1   6  16       24.76       20.09     18.04 o 
   2   6  16       17.07       20.16     18.73 o 
   3   6  16       17.14       23.07     19.22 o 
   4   6  16        3.08       10.74     16.91 o 
   5   6  16        0.02       11.30     18.09 o 
   6   6  16        7.11       -7.56     16.00 o 
  -9   7  16        0.27       11.85     16.53 o 
  -8   7  16        7.92       -2.43     13.82 o 
  -7   7  16        1.57      -14.70     12.98 o 
  -6   7  16       16.18       14.44     17.48 o 
  -5   7  16        0.17       28.06     17.72 o 
  -4   7  16       14.80       14.96     16.85 o 
  -3   7  16       65.51       47.17     19.89 o 
  -2   7  16        1.93       13.63     17.34 o 
  -1   7  16       55.53       38.21     28.27 o 
   0   7  16        0.36        9.99     15.50 o 
   1   7  16       10.63       -1.11     14.73 o 
   2   7  16       26.74       31.08     20.28 o 
   3   7  16       67.47       57.44     35.53 o 
   4   7  16       80.30       78.15     25.87 o 
  -6   8  16        3.28      -11.80     14.92 o 
  -5   8  16        0.51        1.31     24.86 o 
  -4   8  16       52.21       41.27     20.33 o 
  -3   8  16        5.19       12.26     17.17 o 
  -2   8  16        1.97       10.08     20.81 o 
  -1   8  16        0.00       -5.23     15.34 o 
   0   8  16       71.29       45.21     21.23 o 
   1   8  16       20.78       18.38     19.35 o 
 -13   1  17        0.67       -7.44     15.43 o 
 -12   1  17        0.69        2.09     15.43 o 
 -11   1  17        3.13        1.06     19.43 o 
 -10   1  17       24.60       10.99     15.76 o 
  -9   1  17       38.90       24.45     18.36 o 
  -8   1  17        8.35        7.72     14.90 o 
  -7   1  17        0.37       -8.99     12.93 o 
  -6   1  17       11.23        8.10     15.00 o 
  -5   1  17        0.91        1.05     15.71 o 
  -4   1  17        0.12        5.42     16.03 o 
  -3   1  17      257.53      241.37     54.97 o 
  -2   1  17        2.87        6.89     16.27 o 
  -1   1  17       62.01       52.40     15.79 o 
   0   1  17       32.57       28.81     14.48 o 
   1   1  17        2.75        4.09     11.63 o 
   2   1  17        1.03        6.53     12.16 o 
   3   1  17       60.22       76.29     18.24 o 
   4   1  17        0.04      -14.65     10.92 o 
   5   1  17        4.70       -5.88     13.85 o 
   6   1  17        2.33        4.65     15.89 o 
   7   1  17        2.81       -6.87     14.53 o 
   8   1  17        1.25        7.07     24.34 o 
 -13   2  17       46.30       15.44     18.62 o 
 -12   2  17        7.49       -1.26     15.86 o 
 -11   2  17       12.38       11.51     15.97 o 
 -10   2  17        4.52       10.80     17.02 o 
  -9   2  17        1.25        2.86     15.25 o 
  -8   2  17        3.09       19.62     16.43 o 
  -7   2  17      171.73      187.99     33.87 o 
  -6   2  17       90.91       45.18     20.08 o 
  -5   2  17       16.94       29.62     17.53 o 
  -4   2  17        0.90        6.64     15.32 o 
  -3   2  17      127.73      101.37     26.04 o 
  -2   2  17       28.84       10.24     22.18 o 
  -1   2  17       46.84       58.75     22.21 o 
   0   2  17       99.85       99.74     19.88 o 
   1   2  17       19.71       25.25     14.20 o 
   2   2  17      103.88      128.47     22.48 o 
   3   2  17        8.80       12.95     13.48 o 
   4   2  17       25.29       36.64     18.46 o 
   5   2  17        0.58       -8.24     13.92 o 
   6   2  17       13.89       14.53     16.79 o 
   7   2  17       14.37       32.71     19.49 o 
   8   2  17       30.66       61.63     23.50 o 
 -12   3  17       14.92       39.41     22.06 o 
 -11   3  17        2.60        8.82     16.76 o 
 -10   3  17        0.04      -19.95     13.30 o 
  -9   3  17       26.15      -18.26     12.17 o 
  -8   3  17        0.31        4.64     15.90 o 
  -7   3  17       72.05       26.36     18.09 o 
  -6   3  17      436.65      436.90     49.08 o 
  -5   3  17       22.57       25.17     17.38 o 
  -4   3  17        0.00      -11.77     12.46 o 
  -3   3  17        0.37       -2.70     14.71 o 
  -2   3  17        5.79        1.14     15.87 o 
  -1   3  17       36.24       37.53     19.99 o 
   0   3  17        3.19        3.83     12.07 o 
   1   3  17        0.94       -3.47     11.81 o 
   2   3  17       15.48       16.29     14.76 o 
   3   3  17       29.56       33.74     18.27 o 
   4   3  17        1.24        1.58     15.18 o 
   5   3  17        5.14       22.45     18.69 o 
   6   3  17        1.47        2.82     16.00 o 
   7   3  17        0.48       -0.64     15.73 o 
 -12   4  17        6.68        8.06     17.33 o 
 -11   4  17       22.13       17.41     17.85 o 
 -10   4  17       22.04       30.33     19.99 o 
  -9   4  17       18.90       25.39     41.61 o 
  -8   4  17       13.59       12.27     16.65 o 
  -7   4  17        1.82       18.20     17.83 o 
  -6   4  17       10.75       22.89     17.61 o 
  -5   4  17       10.83       34.12     19.64 o 
  -4   4  17       16.66       13.16     16.25 o 
  -3   4  17       29.66       36.53     19.02 o 
  -2   4  17       10.92       14.98     17.26 o 
  -1   4  17       44.30       17.97     17.60 o 
   0   4  17       45.68       20.12     14.62 o 
   1   4  17        3.07        2.41     12.94 o 
   2   4  17       42.61       26.41     26.56 o 
   3   4  17        0.08        6.30     16.31 o 
   4   4  17        0.03       11.16     16.47 o 
   5   4  17        6.75       -2.60     16.31 o 
   6   4  17       24.16       29.84     19.17 o 
   7   4  17       13.96       20.06     20.32 o 
 -10   5  17        5.74        5.76     17.38 o 
  -9   5  17        8.18        6.20     18.14 o 
  -8   5  17        7.40       13.90     17.16 o 
  -7   5  17        0.87      -10.66     14.40 o 
  -6   5  17       48.83       20.60     19.13 o 
  -5   5  17       27.31       63.27     23.02 o 
  -4   5  17        0.65       10.53     16.10 o 
  -3   5  17       38.54       55.68     21.08 o 
  -2   5  17        1.37       -0.18     14.43 o 
  -1   5  17       58.53       44.85     21.37 o 
   0   5  17        7.62       17.02     14.68 o 
   1   5  17        0.21       -7.58     14.56 o 
   2   5  17       64.53       74.02     24.75 o 
   3   5  17        5.41        0.54     15.35 o 
   4   5  17        1.22        7.53     17.89 o 
   5   5  17        0.07       -1.11     16.80 o 
  -9   6  17        1.36       -8.47     16.51 o 
  -8   6  17        3.66        0.21     15.99 o 
  -7   6  17       21.05       25.03     18.75 o 
  -6   6  17       61.18       70.40     22.85 o 
  -5   6  17        0.84        4.56     16.08 o 
  -4   6  17        4.29      -16.92     13.41 o 
  -3   6  17        1.79        8.60     16.22 o 
  -2   6  17       97.33       76.64     25.78 o 
  -1   6  17       55.24       89.60     20.80 o 
   0   6  17        0.09        7.27     15.21 o 
   1   6  17        9.03        9.41     17.98 o 
   2   6  17       60.76       63.82     24.24 o 
   3   6  17       64.20       77.63     25.77 o 
   4   6  17       22.74       42.05     22.95 o 
  -6   7  17       16.00       14.02     22.18 o 
  -5   7  17        1.62        3.92     15.34 o 
  -4   7  17        0.18       -1.22     15.04 o 
  -3   7  17        6.23       10.86     16.33 o 
  -2   7  17        0.11       -4.97     19.50 o 
  -1   7  17       26.38       25.96     19.12 o 
   0   7  17        2.33       12.72     16.59 o 
   1   7  17        0.03      -10.85     15.12 o 
 -12   0  18       59.02       35.99     29.57 o 
 -11   0  18       11.13       24.73     26.69 o 
 -10   0  18        0.02      -13.09     21.07 o 
  -9   0  18       13.39       59.02     32.19 o 
  -8   0  18        4.28       14.26     23.42 o 
  -7   0  18        0.06       11.52     26.69 o 
  -6   0  18       10.69       23.29     26.96 o 
  -5   0  18        9.28       16.49     25.52 o 
  -4   0  18       48.85       38.60     29.31 o 
  -3   0  18        0.01        9.55     23.82 o 
  -2   0  18       26.97       62.55     33.37 o 
  -1   0  18        0.54       14.35     15.49 o 
   0   0  18      178.90      194.82     30.15 o 
   1   0  18       17.80       13.45     16.66 o 
   2   0  18        2.42        4.32     23.42 o 
   3   0  18        8.94       15.44     24.21 o 
   4   0  18        0.10        1.31     24.34 o 
   5   0  18       26.75       25.26     26.17 o 
 -12   1  18       16.35       10.92     20.74 o 
 -11   1  18        6.60        5.06     14.93 o 
 -10   1  18       13.01        0.59     14.54 o 
  -9   1  18        2.52       -9.51     12.14 o 
  -8   1  18        0.81       10.50     16.24 o 
  -7   1  18       55.43       65.09     35.20 o 
  -6   1  18        0.11       12.46     17.11 o 
  -5   1  18        4.55        3.62     16.15 o 
  -4   1  18       79.81       89.64     26.22 o 
  -3   1  18       33.11       20.25     18.99 o 
  -2   1  18        5.68       18.37     17.74 o 
  -1   1  18       33.33       20.25     13.92 o 
   0   1  18      161.92      162.34     24.57 o 
   1   1  18        3.72        1.18     12.68 o 
   2   1  18        0.09        0.11     12.16 o 
   3   1  18        0.00        6.57     13.31 o 
   4   1  18       13.77       21.31     14.84 o 
   5   1  18        4.18       -3.94     15.41 o 
   6   1  18        2.67      -12.67     16.45 o 
 -11   2  18        0.21        4.91     17.84 o 
 -10   2  18        8.64       19.61     18.81 o 
  -9   2  18        5.01       -2.91     22.44 o 
  -8   2  18        1.86       -6.22     23.62 o 
  -7   2  18        5.47       10.81     17.61 o 
  -6   2  18       13.06       18.69     17.61 o 
  -5   2  18        0.01      -14.48     13.56 o 
  -4   2  18       11.37        5.10     17.10 o 
  -3   2  18        9.68       12.50     24.86 o 
  -2   2  18        1.61       -2.60     16.15 o 
  -1   2  18       10.02       20.92     14.64 o 
   0   2  18        0.04        2.73     12.69 o 
   1   2  18        0.18       -1.34     12.33 o 
   2   2  18       20.00       22.55     14.96 o 
   3   2  18       27.19       27.75     15.68 o 
   4   2  18        0.34       -1.43     16.40 o 
   5   2  18       12.11        1.47     17.94 o 
   6   2  18        0.00        3.20     16.88 o 
 -11   3  18       13.14        8.86     16.60 o 
 -10   3  18        2.43      -11.18     14.16 o 
  -9   3  18       11.27       34.41     21.40 o 
  -8   3  18        2.80       14.16     16.84 o 
  -7   3  18       25.41       14.86     17.44 o 
  -6   3  18       19.51       13.97     17.50 o 
  -5   3  18        0.03       14.56     17.06 o 
  -4   3  18       71.97       72.30     23.74 o 
  -3   3  18        4.91       13.74     17.72 o 
  -2   3  18       15.45       36.33     19.42 o 
  -1   3  18       27.69       17.14     14.09 o 
   0   3  18        1.32        8.93     13.80 o 
   1   3  18       24.79       50.38     16.95 o 
   2   3  18        3.71        5.23     13.55 o 
   3   3  18        0.38        0.87     15.57 o 
   4   3  18        6.73       18.44     18.87 o 
   5   3  18        0.63       -0.73     16.47 o 
 -10   4  18       22.09       20.85     27.94 o 
  -9   4  18        1.59        6.43     15.88 o 
  -8   4  18        4.41       -1.20     16.73 o 
  -7   4  18       24.71       23.87     18.90 o 
  -6   4  18        3.50       13.65     16.29 o 
  -5   4  18       21.43        8.44     16.15 o 
  -4   4  18       11.68       15.73     16.86 o 
  -3   4  18       25.66       39.51     19.83 o 
  -2   4  18        0.02        3.38     16.51 o 
  -1   4  18       31.15       34.07     16.86 o 
   0   4  18        9.14       12.27     14.27 o 
   1   4  18       34.22       23.71     17.95 o 
   2   4  18        3.98       17.30     17.41 o 
   3   4  18       42.31       40.58     21.83 o 
   4   4  18        3.36       -2.99     16.64 o 
   5   4  18        3.03       -3.18     17.90 o 
  -8   5  18        1.11        7.19     18.17 o 
  -7   5  18        9.50       -0.51     18.29 o 
  -6   5  18        0.07        5.41     15.50 o 
  -5   5  18        0.16        9.09     17.86 o 
  -4   5  18        7.85        1.86     15.11 o 
  -3   5  18       41.71       55.00     22.56 o 
  -2   5  18        0.15      -10.73     11.01 o 
  -1   5  18       54.04       37.27     16.83 o 
   0   5  18       23.66       11.09     19.10 o 
   1   5  18       27.91       50.20     22.66 o 
   2   5  18       21.70       20.48     20.32 o 
   3   5  18       13.93       16.66     19.11 o 
  -6   6  18        3.59        5.45     17.05 o 
  -5   6  18        1.91      -13.69     13.59 o 
  -4   6  18        2.88       -1.07     15.90 o 
  -3   6  18        0.05        1.46     16.18 o 
  -2   6  18        5.76        9.98     17.56 o 
  -1   6  18        1.38        4.87     15.92 o 
   0   6  18        0.40       -2.59     16.83 o 
   1   6  18       13.52       18.63     24.34 o 
 -10   1  19        1.32      -18.85     23.95 o 
  -9   1  19       15.67        6.64     19.89 o 
  -8   1  19        5.83        7.84     18.62 o 
  -7   1  19       10.09       27.28     19.13 o 
  -6   1  19       31.27       37.40     22.90 o 
  -5   1  19       11.31        8.83     17.85 o 
  -4   1  19        1.79       -3.02     16.18 o 
  -3   1  19       15.26        1.24     17.20 o 
  -2   1  19        2.29        5.93     13.78 o 
  -1   1  19       15.29        4.13     13.60 o 
   0   1  19        6.15       10.12     14.12 o 
   1   1  19       10.29       18.21     15.16 o 
   2   1  19       11.53       16.90     14.99 o 
   3   1  19       30.95       21.96     15.43 o 
   4   1  19        3.04       -7.92     16.52 o 
  -9   2  19       62.47       24.85     20.54 o 
  -8   2  19       10.80        4.90     16.20 o 
  -7   2  19        3.79        9.64     18.41 o 
  -6   2  19        0.08        4.95     16.41 o 
  -5   2  19        1.32       -5.06     15.50 o 
  -4   2  19       15.89       -2.28     17.28 o 
  -3   2  19       13.46       18.70     18.82 o 
  -2   2  19        3.60       -0.10     17.46 o 
  -1   2  19       34.53       29.89     15.67 o 
   0   2  19       20.64       27.80     16.17 o 
   1   2  19        0.01       10.88     14.46 o 
   2   2  19        2.68        8.63     14.39 o 
   3   2  19        0.00        2.69     17.53 o 
   4   2  19        3.14       -3.00     17.43 o 
  -9   3  19       23.85       23.47     20.13 o 
  -8   3  19        1.14       -4.58     16.37 o 
  -7   3  19        0.39       -0.12     15.70 o 
  -6   3  19        0.14       25.91     18.88 o 
  -5   3  19       11.11        6.15     16.92 o 
  -4   3  19       46.15       66.09     30.88 o 
  -3   3  19       16.31       15.18     18.78 o 
  -2   3  19        0.01       15.65     19.49 o 
  -1   3  19        4.62        9.32     14.83 o 
   0   3  19        1.27        8.48     13.69 o 
   1   3  19        4.31       22.21     15.23 o 
   2   3  19        2.95        7.09     18.18 o 
   3   3  19        4.67        2.55     18.54 o 
  -7   4  19        0.06       -6.38     15.73 o 
  -6   4  19        8.33       12.27     19.69 o 
  -5   4  19        1.37        3.79     15.59 o 
  -4   4  19       65.80       44.95     21.95 o 
  -3   4  19        4.71       -2.59     17.49 o 
  -2   4  19        0.41        2.90     16.65 o 
  -1   4  19        0.43        7.66     13.92 o 
   0   4  19       17.43       24.71     16.73 o 
   1   4  19        6.14        4.70     17.46 o 
   2   4  19       20.29       23.70     20.50 o 
  -4   5  19        8.64        7.14     16.48 o 
  -3   5  19       27.06       10.96     17.94 o 
  -2   5  19        8.65       22.96     19.02 o 
  -1   5  19       19.90       36.68     17.42 o 
  -7   0  20       70.82       96.84     40.96 o 
  -6   0  20       58.98       46.32     35.46 o 
  -5   0  20        1.63       -6.41     25.26 o 
  -4   0  20        1.56       62.55     34.42 o 
  -3   0  20        0.03       -0.13     24.73 o 
  -2   0  20       18.43       21.33     28.66 o 
  -1   0  20        2.15       18.45     27.48 o 
   0   0  20        0.15        2.22     25.52 o 
   1   0  20       50.42       60.98     37.16 o 
  -7   1  20        5.10       -0.15     17.30 o 
  -6   1  20        2.01       -6.00     17.53 o 
  -5   1  20        1.70       13.58     19.89 o 
  -4   1  20        1.17       -9.73     16.93 o 
  -3   1  20       11.41       16.32     19.23 o 
  -2   1  20        3.22        7.42     14.16 o 
  -1   1  20        7.46       11.61     15.27 o 
   0   1  20       13.37       -1.21     18.33 o 
   1   1  20        1.25        3.53     19.63 o 
  -6   2  20        0.66        2.34     24.73 o 
  -5   2  20       20.88       12.36     19.76 o 
  -4   2  20        0.21        8.40     18.91 o 
  -3   2  20        6.05       11.39     20.09 o 
  -2   2  20       29.01       29.48     16.28 o 
  -1   2  20       12.29       17.06     16.14 o 
   0   2  20        0.02       12.03     16.38 o 
  -4   3  20        2.24       14.65     20.42 o 
  -3   3  20        0.95       11.51     19.42 o 
  -2   3  20        8.28       14.68     15.22 o 
                                                 
